# Supplementary material for: catena-Poly[lead(II)-bis­(μ-2-amino-1,3-benzothia­zole-6-carboxyl­ato)]
Source: Acta Crystallogr Sect E Struct Rep Online. 2010 Nov 30;66(Pt 12):m1700–1. doi: 10.1107/S1600536810049330 (PMC3011691; doi:10.1107/S1600536810049330)
Supplement: Supplementary file 1 [file e-66-m1700-sup1.cif]

##############################################################################
###                                                                        ###
###        Electronic paper (Acta Crystallographica Section E)             ###
###                                                                        ###
##############################################################################
#                                                                            #
# This CIF contains the data in a paper accepted for publication in Acta     #
# Crystallographica Section E. It conforms to the requirements of Notes      #
# for Authors for Section E, and has been peer reviewed under the auspices   #
# of the IUCr Commission on Journals.                                        #
#                                                                            #
# Full details of the Crystallographic Information File format               #
# are given in the paper "The Crystallographic Information File (CIF):       #
# a New Standard Archive File for Crystallography" by S. R. Hall, F. H.      #
# Allen and I. D. Brown [Acta Cryst. (1991), A47, 655-685].                  #
#                                                                            #
# The current version of the core CIF dictionary is obtainable from          #
# ftp://ftp.iucr.org/pub/cif_core.dic. The current version number is 2.4.    #
#                                                                            #
# Software is freely available for graphical display of the structure(s) in  #
# this CIF.  For information consult the CIF home page http://www.iucr.org/  #
# cif/home.html                                                              #
#                                                                            #
# This file may be used for bona fide research purposes within the           #
# scientific community so long as proper attribution is given to the journal # 
# article from which it was obtained.                                        #
#                                                                            #
##############################################################################
                                             
data_global
_audit_creation_method     'from SHELXL97 CIF and IUCr SHELXL97-template'
_journal_date_recd_electronic     2010-10-28
_journal_date_accepted     2010-11-25
_journal_name_full     'Acta Crystallographica, Section E'
_journal_year     2010
_journal_volume     66
_journal_issue     12
_journal_page_first     m1700
_journal_page_last     m1701
_journal_paper_category     QM
_journal_coeditor_code     BG2378
_publ_contact_author_name     'Dr. Jun-Dong Wang'
_publ_contact_author_address
;
College of Chemistry and chemical engineering,
Fuzhou University,
2 Xue Yuan Road,
University Town,
Fuzhou Fujian, P.R. CHINA 350108
;
_publ_contact_author_email     'wangjd@fzu.edu.cn'
_publ_contact_author_fax     '86 591 22866127'
_publ_contact_author_phone     '86 591 22866127'
_publ_section_title
;
<i>catena</i>-Poly[lead(II)-bis(\m-2-amino-1,3-benzothiazole-6-carboxylato)]
;
loop_
    _publ_author_name
    _publ_author_footnote
    _publ_author_address
    'Zhang, Ke-Ke' .
;
College of Chemistry and Chemical Engineering
Fuzhou University
Fuzhou
Fujian 350108
People's Republic of China
;
    'Fang, Xin' .
;
College of Chemistry and Chemical Engineering
Fuzhou University
Fuzhou
Fujian 350108
People's Republic of China
;
    'Yu, Hai-Yang' .
;
College of Chemistry and Chemical Engineering
Fuzhou University
Fuzhou
Fujian 350108
People's Republic of China
;
    'Ke, Hua' .
;
College of Chemistry and Chemical Engineering
Fuzhou University
Fuzhou
Fujian 350108
People's Republic of China
;
    'Wang, Jun-Dong' .
;
College of Chemistry and Chemical Engineering
Fuzhou University
Fuzhou
Fujian 350108
People's Republic of China
;
data_I
_chemical_name_systematic
;
<i>catena</i>-Poly[lead(II)-bis(\m-2-amino-1,3-benzothiazole-6-carboxylato)]
;
_chemical_formula_moiety     'C16 H10 N4 O4 Pb S2'
_chemical_formula_sum     'C16 H10 N4 O4 Pb S2'
_chemical_formula_iupac     '[Pb (C8 H5 N2 O2 S1)2]'
_chemical_formula_weight     593.59
_symmetry_cell_setting     monoclinic
_symmetry_space_group_name_H-M     'P 2/c'
_symmetry_space_group_name_Hall     '-P 2yc'
loop_
    _symmetry_equiv_pos_as_xyz
    'x, y, z'
    '-x, y, -z+1/2'
    '-x, -y, -z'
    'x, -y, z-1/2'
_cell_length_a     10.909(2)
_cell_length_b     4.8271(10)
_cell_length_c     15.980(3)
_cell_angle_alpha     90.00
_cell_angle_beta     100.02(3)
_cell_angle_gamma     90.00
_cell_volume     828.6(3)
_cell_formula_units_Z     2
_cell_measurement_reflns_used     3030
_cell_measurement_theta_min     3.4656
_cell_measurement_theta_max     27.5904
_cell_measurement_temperature     293(2)
_exptl_crystal_description     'prism'
_exptl_crystal_colour     'brown'
_exptl_crystal_size_max     0.3900
_exptl_crystal_size_mid     0.2900
_exptl_crystal_size_min     0.1500
_exptl_crystal_density_diffrn     2.379
_exptl_crystal_density_method     'not measured'
_exptl_crystal_F_000     560
_exptl_absorpt_coefficient_mu     10.466
_exptl_absorpt_correction_type     numerical
_exptl_absorpt_process_details     '(NUMABS; Higashi, 2000)'
_exptl_absorpt_correction_T_min     0.3781
_exptl_absorpt_correction_T_max     1.0000
_diffrn_ambient_temperature     293(2)
_diffrn_radiation_type     MoK\a
_diffrn_radiation_wavelength     0.71073
_diffrn_radiation_source     'fine-focus sealed tube'
_diffrn_radiation_monochromator     graphite
_diffrn_measurement_device_type     'Rigaku Saturn 724 CCD area-detector'
_diffrn_measurement_method     'dtprofit.ref'
_diffrn_detector_area_resol_mean     28.5714
_diffrn_reflns_number     6088
_diffrn_reflns_av_R_equivalents     0.0753
_diffrn_reflns_av_sigmaI/netI     0.0515
_diffrn_reflns_theta_min     3.47
_diffrn_reflns_theta_max     27.53
_diffrn_reflns_theta_full     27.53
_diffrn_measured_fraction_theta_max     0.990
_diffrn_measured_fraction_theta_full     0.990
_diffrn_reflns_limit_h_min     -14
_diffrn_reflns_limit_h_max     12
_diffrn_reflns_limit_k_min     -6
_diffrn_reflns_limit_k_max     6
_diffrn_reflns_limit_l_min     -20
_diffrn_reflns_limit_l_max     20
_refine_special_details
;
Refinement of <i>F</i>^2^ against ALL reflections. The weighted <i>R</i>-factor
<i>wR</i> and goodness of fit <i>S</i> are based on <i>F</i>^2^, conventional
<i>R</i>-factors <i>R</i> are based on <i>F</i>, with <i>F</i> set to zero for
negative <i>F</i>^2^. The threshold expression of <i>F</i>^2^ >
\s(<i>F</i>^2^) is used only for calculating <i>R</i>-factors(gt) <i>etc</i>.
and is not relevant to the choice of reflections for refinement.
<i>R</i>-factors based on <i>F</i>^2^ are statistically about twice as large
as those based on <i>F</i>, and <i>R</i>- factors based on ALL data will be
even larger.
;
_reflns_number_total     1890
_reflns_number_gt     1871
_reflns_threshold_expression     I>2sigma(I)
_refine_ls_structure_factor_coef     Fsqd
_refine_ls_matrix_type     full
_refine_ls_R_factor_all     0.0373
_refine_ls_R_factor_gt     0.0369
_refine_ls_wR_factor_gt     0.0956
_refine_ls_wR_factor_ref     0.0959
_refine_ls_goodness_of_fit_ref     1.106
_refine_ls_restrained_S_all     1.106
_refine_ls_number_reflns     1890
_refine_ls_number_parameters     123
_refine_ls_number_restraints     0
_refine_ls_hydrogen_treatment     constr
_refine_ls_weighting_scheme     calc
_refine_ls_weighting_details
         'calc w=1/[\s^2^(Fo^2^)+(0.0574P)^2^+0.8091P] where P=(Fo^2^+2Fc^2^)/3'
_atom_sites_solution_hydrogens     geom
_atom_sites_solution_primary     direct
_atom_sites_solution_secondary     difmap
_refine_ls_shift/su_max     0.000
_refine_ls_shift/su_mean     0.000
_refine_diff_density_max     2.131
_refine_diff_density_min     -2.563
_refine_ls_extinction_method     none
loop_
    _atom_type_symbol
    _atom_type_description
    _atom_type_scat_dispersion_real
    _atom_type_scat_dispersion_imag
    _atom_type_scat_source
    'C' 'C' 0.0033 0.0016
                         'International Tables Vol C Tables 4.2.6.8 and 6.1.1.4'
    'H' 'H' 0.0000 0.0000
                         'International Tables Vol C Tables 4.2.6.8 and 6.1.1.4'
    'N' 'N' 0.0061 0.0033
                         'International Tables Vol C Tables 4.2.6.8 and 6.1.1.4'
    'O' 'O' 0.0106 0.0060
                         'International Tables Vol C Tables 4.2.6.8 and 6.1.1.4'
    'S' 'S' 0.1246 0.1234
                         'International Tables Vol C Tables 4.2.6.8 and 6.1.1.4'
    'Pb' 'Pb' -3.3944 10.1111
                         'International Tables Vol C Tables 4.2.6.8 and 6.1.1.4'
_computing_data_collection     'CrystalClear (Rigaku, 2007)'
_computing_cell_refinement     'CrystalClear (Rigaku, 2007)'
_computing_data_reduction     'CrystalClear (Rigaku, 2007)'
_computing_structure_solution     'SHELXS97 (Sheldrick, 2008)'
_computing_structure_refinement     'SHELXL97 (Sheldrick, 2008)'
_computing_molecular_graphics     'ORTEX (McArdle, 1995)'
_computing_publication_material     'SHELXL97 (Sheldrick, 2008)'
loop_
    _atom_site_type_symbol
    _atom_site_label
    _atom_site_fract_x
    _atom_site_fract_y
    _atom_site_fract_z
    _atom_site_U_iso_or_equiv
    _atom_site_adp_type
    _atom_site_calc_flag
    _atom_site_refinement_flags
    _atom_site_occupancy
    _atom_site_disorder_assembly
    _atom_site_disorder_group
    Pb Pb1 0.5000 0.46437(5) 0.7500 0.02893(13) Uani d S 1 . .
    S S1 0.68171(12) -0.6475(3) 0.43591(9) 0.0341(3) Uani d . 1 . .
    N N1 0.8579(6) -1.0111(11) 0.4062(4) 0.0358(12) Uani d . 1 . .
    H H1A 0.9286 -1.0940 0.4177 0.043 Uiso calc R 1 . .
    H H1B 0.8061 -1.0545 0.3611 0.043 Uiso calc R 1 . .
    N N2 0.9003(4) -0.7340(11) 0.5281(3) 0.0314(10) Uani d . 1 . .
    O O1 0.6764(4) 0.1672(12) 0.7523(3) 0.0456(12) Uani d . 1 . .
    O O2 0.5321(4) 0.1587(10) 0.6401(3) 0.0400(10) Uani d . 1 . .
    C C1 0.8286(5) -0.8158(13) 0.4580(3) 0.0293(10) Uani d . 1 . .
    C C2 0.7228(6) -0.4520(10) 0.5281(4) 0.0269(11) Uani d . 1 . .
    C C3 0.6541(5) -0.2540(12) 0.5620(3) 0.0293(11) Uani d . 1 . .
    H H3 0.5754 -0.2021 0.5341 0.035 Uiso calc R 1 . .
    C C4 0.7070(5) -0.1345(12) 0.6396(3) 0.0303(11) Uani d . 1 . .
    C C5 0.8264(5) -0.2125(15) 0.6806(4) 0.0382(13) Uani d . 1 . .
    H H5 0.8603 -0.1325 0.7324 0.046 Uiso calc R 1 . .
    C C6 0.8940(6) -0.4066(16) 0.6445(4) 0.0401(14) Uani d . 1 . .
    H H6 0.9740 -0.4530 0.6712 0.048 Uiso calc R 1 . .
    C C7 0.8425(6) -0.5332(12) 0.5682(4) 0.0301(12) Uani d . 1 . .
    C C8 0.6357(6) 0.0758(12) 0.6796(4) 0.0295(11) Uani d . 1 . .
loop_
    _atom_site_aniso_label
    _atom_site_aniso_U_11
    _atom_site_aniso_U_22
    _atom_site_aniso_U_33
    _atom_site_aniso_U_12
    _atom_site_aniso_U_13
    _atom_site_aniso_U_23
    Pb1 0.03445(19) 0.02334(18) 0.0291(2) 0.000 0.00589(12) 0.000
    S1 0.0295(6) 0.0391(8) 0.0308(7) 0.0058(6) -0.0030(5) -0.0049(6)
    N1 0.033(3) 0.042(3) 0.030(3) 0.005(2) -0.001(2) -0.010(2)
    N2 0.0270(19) 0.036(3) 0.030(2) 0.0052(19) 0.0017(17) -0.0053(19)
    O1 0.052(3) 0.055(3) 0.028(2) 0.021(2) 0.0025(18) -0.007(2)
    O2 0.034(2) 0.042(3) 0.042(2) 0.0081(19) 0.0009(17) -0.013(2)
    C1 0.026(2) 0.033(3) 0.029(2) 0.004(2) 0.0043(19) 0.003(2)
    C2 0.028(3) 0.027(3) 0.025(3) -0.0007(19) 0.002(2) 0.0008(19)
    C3 0.026(2) 0.030(3) 0.032(3) 0.003(2) 0.0063(19) 0.005(2)
    C4 0.032(2) 0.028(3) 0.032(3) 0.005(2) 0.009(2) 0.000(2)
    C5 0.035(3) 0.050(4) 0.027(3) 0.008(3) 0.000(2) -0.009(3)
    C6 0.032(3) 0.050(3) 0.034(3) 0.012(3) -0.005(2) -0.009(3)
    C7 0.029(3) 0.032(3) 0.029(3) 0.005(2) 0.004(2) 0.001(2)
    C8 0.037(3) 0.025(2) 0.030(3) 0.002(2) 0.014(2) 0.003(2)
_geom_special_details
;
All e.s.d.'s (except the e.s.d. in the dihedral angle between two l.s. planes)
are estimated using the full covariance matrix. The cell e.s.d.'s are taken
into account individually in the estimation of e.s.d.'s in distances, angles
and torsion angles; correlations between e.s.d.'s in cell parameters are only
used when they are defined by crystal symmetry. An approximate (isotropic)
treatment of cell e.s.d.'s is used for estimating e.s.d.'s involving l.s.
planes.
;
loop_
    _geom_bond_atom_site_label_1
    _geom_bond_atom_site_label_2
    _geom_bond_site_symmetry_2
    _geom_bond_distance
    _geom_bond_publ_flag
    Pb1 O2 . 2.366(4) ?
    Pb1 O2 2_656 2.366(4) ?
    Pb1 O1 2_656 2.395(5) ?
    Pb1 O1 . 2.395(5) ?
    Pb1 C8 . 2.749(6) ?
    Pb1 C8 2_656 2.749(6) ?
    Pb1 S1 4_556 3.3894(17) ?
    Pb1 S1 3_656 3.3894(17) ?
    S1 C2 . 1.741(6) ?
    S1 C1 . 1.776(5) ?
    N1 C1 . 1.330(8) ?
    N1 H1A . 0.8600 ?
    N1 H1B . 0.8600 ?
    N2 C1 . 1.310(7) ?
    N2 C7 . 1.375(7) ?
    O1 C8 . 1.251(8) ?
    O2 C8 . 1.259(8) ?
    C2 C3 . 1.382(8) ?
    C2 C7 . 1.406(8) ?
    C3 C4 . 1.399(8) ?
    C3 H3 . 0.9300 ?
    C4 C5 . 1.404(8) ?
    C4 C8 . 1.489(8) ?
    C5 C6 . 1.378(9) ?
    C5 H5 . 0.9300 ?
    C6 C7 . 1.392(9) ?
    C6 H6 . 0.9300 ?
loop_
    _geom_angle_atom_site_label_1
    _geom_angle_atom_site_label_2
    _geom_angle_atom_site_label_3
    _geom_angle_site_symmetry_1
    _geom_angle_site_symmetry_3
    _geom_angle
    _geom_angle_publ_flag
    O2 Pb1 O2 . 2_656 102.8(3) ?
    O2 Pb1 O1 . 2_656 80.64(17) ?
    O2 Pb1 O1 2_656 2_656 54.26(15) ?
    O2 Pb1 O1 . . 54.26(15) ?
    O2 Pb1 O1 2_656 . 80.64(17) ?
    O1 Pb1 O1 2_656 . 106.4(3) ?
    O2 Pb1 C8 . . 27.21(17) ?
    O2 Pb1 C8 2_656 . 92.19(17) ?
    O1 Pb1 C8 2_656 . 94.21(19) ?
    O1 Pb1 C8 . . 27.04(17) ?
    O2 Pb1 C8 . 2_656 92.19(17) ?
    O2 Pb1 C8 2_656 2_656 27.21(17) ?
    O1 Pb1 C8 2_656 2_656 27.04(17) ?
    O1 Pb1 C8 . 2_656 94.21(19) ?
    C8 Pb1 C8 . 2_656 93.9(2) ?
    O2 Pb1 S1 . 4_556 132.35(10) ?
    O2 Pb1 S1 2_656 4_556 69.61(11) ?
    O1 Pb1 S1 2_656 4_556 121.04(10) ?
    O1 Pb1 S1 . 4_556 78.27(11) ?
    C8 Pb1 S1 . 4_556 105.21(14) ?
    C8 Pb1 S1 2_656 4_556 95.37(14) ?
    O2 Pb1 S1 . 3_656 69.61(11) ?
    O2 Pb1 S1 2_656 3_656 132.35(11) ?
    O1 Pb1 S1 2_656 3_656 78.27(11) ?
    O1 Pb1 S1 . 3_656 121.04(10) ?
    C8 Pb1 S1 . 3_656 95.37(14) ?
    C8 Pb1 S1 2_656 3_656 105.21(14) ?
    S1 Pb1 S1 4_556 3_656 149.76(6) ?
    C2 S1 C1 . . 89.4(3) ?
    C1 N1 H1A . . 120.0 ?
    C1 N1 H1B . . 120.0 ?
    H1A N1 H1B . . 120.0 ?
    C1 N2 C7 . . 110.9(5) ?
    C8 O1 Pb1 . . 92.4(4) ?
    C8 O2 Pb1 . . 93.6(4) ?
    N2 C1 N1 . . 125.0(5) ?
    N2 C1 S1 . . 114.6(4) ?
    N1 C1 S1 . . 120.4(4) ?
    C3 C2 C7 . . 122.5(5) ?
    C3 C2 S1 . . 129.0(5) ?
    C7 C2 S1 . . 108.5(4) ?
    C2 C3 C4 . . 117.7(5) ?
    C2 C3 H3 . . 121.2 ?
    C4 C3 H3 . . 121.2 ?
    C3 C4 C5 . . 120.6(5) ?
    C3 C4 C8 . . 119.7(5) ?
    C5 C4 C8 . . 119.7(5) ?
    C6 C5 C4 . . 120.5(6) ?
    C6 C5 H5 . . 119.7 ?
    C4 C5 H5 . . 119.7 ?
    C5 C6 C7 . . 120.1(6) ?
    C5 C6 H6 . . 120.0 ?
    C7 C6 H6 . . 120.0 ?
    N2 C7 C6 . . 124.8(6) ?
    N2 C7 C2 . . 116.7(6) ?
    C6 C7 C2 . . 118.6(6) ?
    O1 C8 O2 . . 119.7(5) ?
    O1 C8 C4 . . 120.8(6) ?
    O2 C8 C4 . . 119.5(6) ?
    O1 C8 Pb1 . . 60.5(3) ?
    O2 C8 Pb1 . . 59.2(3) ?
    C4 C8 Pb1 . . 178.7(5) ?
loop_
    _geom_hbond_atom_site_label_D
    _geom_hbond_atom_site_label_H
    _geom_hbond_atom_site_label_A
    _geom_hbond_site_symmetry_A
    _geom_hbond_distance_DH
    _geom_hbond_distance_HA
    _geom_hbond_distance_DA
    _geom_hbond_angle_DHA
    N1 H1B O1 4_545 0.86 2.11 2.973(7) 178.6
    N1 H1A N2 3_736 0.86 2.09 2.934(7) 167.8
