# Supplementary material for: catena-Poly[lead(II)-bis­(μ-2-amino-1,3-benzothia­zole-6-carboxyl­ato)]
Source: Acta Crystallogr Sect E Struct Rep Online. 2010 Nov 30;66(Pt 12):m1700–1. doi: 10.1107/S1600536810049330 (PMC3011691; doi:10.1107/S1600536810049330)
Supplement: Supplementary file 2 [file e-66-m1700-Isup2.hkl]

# 
# h,k,l, Fc-squared, Fo-squared, sigma(Fo-squared) and status flag 
# 
data_I
_shelx_title ' test1 in P2/c' 
_shelx_refln_list_code          4 
_shelx_F_calc_maximum      251.91 
_exptl_crystal_F_000       560.00 
_reflns_d_resolution_high  0.7689 
 
loop_ 
 _symmetry_equiv_pos_as_xyz 
 'x, y, z' 
 '-x, y, -z+1/2' 
 '-x, -y, -z' 
 'x, -y, z-1/2' 
 
_cell_length_a    10.9086 
_cell_length_b     4.8271 
_cell_length_c    15.9801 
_cell_angle_alpha  90.000 
_cell_angle_beta  100.018 
_cell_angle_gamma  90.000 
 
_shelx_F_squared_multiplier     1.000 
 
loop_ 
 _refln_index_h 
 _refln_index_k 
 _refln_index_l 
 _refln_F_squared_calc 
 _refln_F_squared_meas 
 _refln_F_squared_sigma 
 _refln_observed_status 
   2   0   0     3047.35     3175.96     80.49 o 
   3   0   0    14174.74    13221.12    337.76 o 
   4   0   0     3448.42     3505.39    108.42 o 
   5   0   0    35355.59    33885.81   1582.69 o 
   7   0   0     4736.48     4536.29    126.48 o 
   8   0   0     2418.40     2581.32     78.79 o 
   9   0   0     2905.54     2916.54     86.22 o 
  10   0   0     3166.82     3301.59    129.31 o 
  11   0   0     2048.18     2240.58    109.52 o 
  12   0   0     2061.94     2107.04    163.57 o 
  13   0   0      564.05      581.93     45.47 o 
   0   1   0    17346.41    22258.45    502.65 o 
   1   1   0    14118.90    14515.12    747.11 o 
   2   1   0    13409.20    11143.64    213.90 o 
   3   1   0    10038.55     7887.81    454.15 o 
   4   1   0    15416.44    14389.79    824.84 o 
   5   1   0    15124.66    13517.13    191.55 o 
   6   1   0     6925.12     6213.50    370.34 o 
   7   1   0     5273.33     4804.05    253.16 o 
   8   1   0     3558.73     3524.24    187.22 o 
   9   1   0     2861.67     2859.62    109.02 o 
  10   1   0     3726.81     3671.83    167.65 o 
  11   1   0     2326.39     2389.10     94.75 o 
  12   1   0     1707.85     1772.97     73.21 o 
  13   1   0      841.62      842.47     45.46 o 
   0   2   0     7311.07     8972.94    149.52 o 
   1   2   0     8221.75     9460.29    124.73 o 
   2   2   0    11008.75    10769.26    288.12 o 
   3   2   0    13273.54    11788.08    170.61 o 
   4   2   0     9021.45     7303.26    112.36 o 
   5   2   0     5321.00     4488.16     92.70 o 
   6   2   0     4063.98     3957.98    334.03 o 
   7   2   0     2608.92     2517.93    152.32 o 
   8   2   0     6063.77     6140.28    415.76 o 
   9   2   0     4152.62     4204.13    285.64 o 
  10   2   0     1326.00     1298.14     98.04 o 
  11   2   0     1486.45     1440.88    111.44 o 
  12   2   0      457.19      430.89     27.94 o 
  13   2   0      565.64      562.28     38.46 o 
   0   3   0     7945.73     9324.53    370.87 o 
   1   3   0     6740.88     7686.97    108.49 o 
   2   3   0     5913.07     6558.33    243.83 o 
   3   3   0     8828.90    10288.52    598.92 o 
   4   3   0     6464.87     7879.41    233.56 o 
   5   3   0     2512.20     2593.30    149.69 o 
   6   3   0     3034.97     3091.81    249.16 o 
   7   3   0     1762.25     1910.78    133.10 o 
   8   3   0     1953.25     1963.90    119.61 o 
   9   3   0     2871.42     2969.16    253.53 o 
  10   3   0      719.30      770.09     82.31 o 
  11   3   0      187.88      162.40     28.33 o 
  12   3   0      404.37      358.56     51.60 o 
   0   4   0     1372.97     1484.64     89.38 o 
   1   4   0      806.71      886.57     38.85 o 
   2   4   0     2608.79     2788.87     62.20 o 
   3   4   0     4166.50     4738.46    158.89 o 
   4   4   0      942.04     1032.92     56.77 o 
   5   4   0      555.16      561.62     41.26 o 
   6   4   0      759.59      728.71     65.31 o 
   7   4   0      912.57      930.46     46.12 o 
   8   4   0     1592.02     1524.24     61.65 o 
   9   4   0      836.08      875.50     45.58 o 
  10   4   0      147.58      115.45     18.89 o 
   0   5   0      382.60      372.25     47.51 o 
   1   5   0      798.74      887.50     52.06 o 
   2   5   0      642.90      700.18     36.92 o 
   3   5   0      209.81      213.99     17.51 o 
   4   5   0      479.91      505.19     38.30 o 
   5   5   0      363.27      380.88     25.97 o 
   6   5   0      218.92      184.16     22.30 o 
   7   5   0      501.96      415.47     33.61 o 
   8   5   0      365.80      345.95     34.00 o 
   0   6   0      197.23      150.84     18.50 o 
   1   6   0      128.31       93.53     21.65 o 
   2   6   0       31.01       42.21      6.15 o 
   3   6   0       94.42       78.17     12.10 o 
   4   6   0      124.21      101.49     21.02 o 
 -13   1   1       48.17       45.41      9.80 o 
 -12   1   1       31.77       55.36     13.14 o 
 -11   1   1       43.87       54.10      8.92 o 
 -10   1   1      161.58      163.52     22.80 o 
  -9   1   1      407.69      375.99     20.85 o 
  -8   1   1      167.72      172.01     10.05 o 
  -7   1   1       74.58       80.22      8.83 o 
  -6   1   1       14.39       24.16      4.01 o 
  -5   1   1     1196.01     1011.82     35.88 o 
  -4   1   1     1758.25     1708.08     30.23 o 
  -3   1   1      150.33       94.63      7.53 o 
  -1   1   1     1118.09     1405.50     30.38 o 
   0   1   1      406.66      690.07     16.06 o 
   1   1   1     8062.90     8091.98    111.92 o 
   2   1   1     2779.39     2531.41     39.95 o 
   3   1   1     1559.99     1319.65     51.78 o 
   4   1   1      670.36      732.52     48.56 o 
   5   1   1      330.45      283.03     23.03 o 
   6   1   1     1115.10     1045.67     64.85 o 
   7   1   1     1978.67     1908.42     93.28 o 
   8   1   1     1145.31     1099.99     57.85 o 
   9   1   1        8.05       18.22      5.78 o 
  10   1   1        4.85       16.19      6.19 o 
  11   1   1      111.77      122.54      9.43 o 
  12   1   1      168.08      167.10     13.09 o 
  13   1   1      277.39      254.96     17.35 o 
 -13   2   1       92.01      102.48     15.89 o 
 -12   2   1       12.98       38.32     10.77 o 
 -11   2   1      256.24      242.17     37.19 o 
 -10   2   1     1411.72     1394.17     80.23 o 
  -9   2   1     3155.37     3074.51    207.15 o 
  -8   2   1     1030.78      984.72     95.16 o 
  -7   2   1       39.95       63.15     10.94 o 
  -6   2   1      226.65      212.10     25.71 o 
  -5   2   1     1470.81     1195.14    135.64 o 
  -3   2   1     7177.27     6614.19    188.59 o 
  -2   2   1      664.73      759.97     24.76 o 
  -1   2   1       57.91       97.05      4.21 o 
   0   2   1      110.42      175.35      6.86 o 
   1   2   1     2558.14     2743.66     57.65 o 
   2   2   1     4016.10     3984.15    148.66 o 
   3   2   1     2968.31     2306.07     45.23 o 
   4   2   1      384.53      370.28     40.05 o 
   5   2   1       52.02       47.74      6.45 o 
   6   2   1     1142.33     1052.05    103.61 o 
   7   2   1     1506.98     1264.56    142.21 o 
   8   2   1      800.80      715.98     68.11 o 
   9   2   1      451.46      370.11     37.39 o 
  10   2   1       24.69       20.18     10.95 o 
  11   2   1      131.95      128.59     15.32 o 
  12   2   1      670.94      663.16     44.16 o 
  13   2   1      291.68      234.06     33.57 o 
 -12   3   1      235.86      213.89     32.93 o 
 -11   3   1      567.06      545.70     71.38 o 
 -10   3   1      419.39      384.30     45.39 o 
  -9   3   1      972.14      906.27     88.81 o 
  -8   3   1     1184.20     1297.53     93.64 o 
  -7   3   1     1051.25     1067.02    105.50 o 
  -6   3   1     4101.50     4176.43    285.38 o 
  -5   3   1     2140.25     2296.30    149.28 o 
  -4   3   1     1896.16     2093.29     73.94 o 
  -3   3   1     4088.74     4362.11    293.58 o 
  -2   3   1     1322.03     1531.12    102.09 o 
  -1   3   1     4403.28     5143.63     74.05 o 
   0   3   1     4200.52     5171.19     74.39 o 
   1   3   1     4661.06     5282.77     76.17 o 
   2   3   1     6668.72     7814.04    327.58 o 
   3   3   1     3027.89     3390.56    163.19 o 
   4   3   1     2026.13     2450.38    167.96 o 
   5   3   1      368.93      362.43     18.54 o 
   6   3   1     1891.59     2103.29     92.68 o 
   7   3   1     3921.58     4003.64    230.29 o 
   8   3   1     1521.10     1601.40    104.69 o 
   9   3   1     1265.13     1288.34    117.08 o 
  10   3   1      145.84      111.90     20.45 o 
  11   3   1      148.01      129.46     14.61 o 
  12   3   1      690.93      592.38    123.82 o 
 -10   4   1      420.14      369.47     59.71 o 
  -9   4   1      397.62      348.66     48.66 o 
  -8   4   1     1094.03     1068.54     44.80 o 
  -7   4   1     1209.82     1237.52     66.04 o 
  -6   4   1     2596.69     2686.00    153.58 o 
  -5   4   1     2916.21     3042.96    108.63 o 
  -4   4   1     1372.65     1505.22     91.60 o 
  -3   4   1     2131.34     2307.48     85.13 o 
  -2   4   1     4993.45     5803.04    117.93 o 
  -1   4   1     5653.18     6101.43    131.65 o 
   0   4   1     3333.68     3806.44     82.52 o 
   1   4   1     3111.84     3283.27     68.57 o 
   2   4   1     1977.84     2221.16     77.00 o 
   3   4   1     2798.61     2886.77    124.10 o 
   4   4   1     5924.59     6627.41    276.98 o 
   5   4   1     2817.02     2914.91    163.11 o 
   6   4   1     1698.89     1842.57    103.61 o 
   7   4   1     1588.45     1552.95     86.43 o 
   8   4   1      556.25      574.00     36.93 o 
   9   4   1      899.74      920.49     44.41 o 
  10   4   1      928.15      906.43    109.30 o 
  -8   5   1      983.99      913.30     79.10 o 
  -7   5   1     1852.53     1718.44     92.98 o 
  -6   5   1     1924.92     1870.69     86.18 o 
  -5   5   1     1559.67     1500.64     62.68 o 
  -4   5   1     1063.38     1029.00     40.06 o 
  -3   5   1     1281.19     1272.80     73.74 o 
  -2   5   1     3151.74     3448.37    105.12 o 
  -1   5   1     3673.85     3985.35    138.53 o 
   0   5   1     2918.10     3163.02    108.23 o 
   1   5   1     1287.71     1311.75     52.95 o 
   2   5   1      876.84      954.22     45.80 o 
   3   5   1     2272.83     2285.50     74.15 o 
   4   5   1     2395.59     2563.97     97.91 o 
   5   5   1     2092.56     2148.33    104.10 o 
   6   5   1     1150.46     1134.61     56.77 o 
   7   5   1      403.33      343.64     29.16 o 
   8   5   1      645.96      615.43     45.03 o 
  -4   6   1      696.83      615.95     22.83 o 
  -3   6   1     1095.94     1027.73     59.97 o 
  -2   6   1     2202.97     1942.72    120.49 o 
  -1   6   1     1930.02     1766.98     82.76 o 
   0   6   1     1677.31     1432.10     85.08 o 
   1   6   1     1004.53      819.64     46.46 o 
   2   6   1      910.97      825.46     50.37 o 
   3   6   1     2022.45     1732.46     98.43 o 
 -14   0   2      885.66      773.24     90.36 o 
 -13   0   2     1387.85     1454.51    131.59 o 
 -12   0   2     2118.07     2122.51    248.48 o 
 -11   0   2     1281.04     1365.39    143.02 o 
 -10   0   2      875.45      907.87    114.21 o 
  -9   0   2     2788.27     2884.97    307.78 o 
  -8   0   2     5705.48     5727.91    445.70 o 
  -7   0   2    12549.10    12253.02    963.16 o 
  -6   0   2     7886.40     7214.39    111.92 o 
  -5   0   2     4439.07     3927.09     42.04 o 
  -4   0   2    15459.90    14179.78    221.78 o 
  -3   0   2     9785.31     8784.52     86.65 o 
  -2   0   2    30752.69    29450.06   4661.16 o 
   1   0   2    42908.48    35492.80   7292.70 o 
   2   0   2    29588.57    29930.61    807.55 o 
   3   0   2    25121.65    25555.11    412.29 o 
   4   0   2    22232.27    23344.77    502.54 o 
   6   0   2     8633.40     9301.20    183.54 o 
   7   0   2     6831.54     7083.78    142.12 o 
   8   0   2     7883.99     8516.24    223.40 o 
   9   0   2     5850.33     6121.40    204.53 o 
  10   0   2     5039.22     5158.81    261.01 o 
  11   0   2     2084.56     1986.62     84.70 o 
  12   0   2      183.05      244.35     25.49 o 
  13   0   2      780.20      797.93     54.31 o 
 -13   1   2     1171.97     1205.14    134.24 o 
 -12   1   2     1563.29     1568.41     96.71 o 
 -11   1   2     2325.65     2444.77    162.28 o 
 -10   1   2     2570.06     2621.84    151.75 o 
  -9   1   2     2941.94     2990.47    171.55 o 
  -8   1   2     8610.87     8734.50    460.53 o 
  -7   1   2    10593.17    10312.95    517.44 o 
  -6   1   2     5782.11     5212.43    313.15 o 
  -5   1   2     8858.94     7218.52    114.12 o 
  -4   1   2     8607.33     7583.64    425.20 o 
  -3   1   2    21245.60    19005.03    630.57 o 
  -2   1   2    63460.19    63473.40   4711.01 o 
  -1   1   2    11084.36    11816.04    151.96 o 
   0   1   2     5771.40     6597.30    166.88 o 
   1   1   2    11906.44    11099.93    150.90 o 
   2   1   2     7747.95     7127.90     99.60 o 
   3   1   2    29734.79    26271.63   4630.23 o 
   4   1   2    17446.62    15424.89    220.23 o 
   5   1   2     4602.34     3834.42     67.22 o 
   6   1   2     5392.60     5572.19     93.01 o 
   7   1   2     3864.23     3451.16    182.53 o 
   8   1   2     4098.33     3839.01    214.10 o 
   9   1   2     4284.87     4153.99    162.61 o 
  10   1   2     2278.54     2275.75     76.88 o 
  11   1   2     1114.10     1099.56     37.63 o 
  12   1   2      752.60      754.14     39.67 o 
  13   1   2      806.08      847.78     40.66 o 
 -13   2   2      738.71      751.53     80.04 o 
 -12   2   2     1135.47     1151.39     82.25 o 
 -11   2   2     1201.00     1264.62     48.94 o 
 -10   2   2     2178.60     2245.20    119.96 o 
  -9   2   2     1770.65     1870.75    139.48 o 
  -8   2   2     4276.39     4249.49    291.48 o 
  -7   2   2     7417.50     7106.44    187.61 o 
  -6   2   2     6087.67     5900.69    408.43 o 
  -5   2   2     7691.63     7708.26    630.58 o 
  -4   2   2     7223.52     6233.26     65.50 o 
  -3   2   2     9591.68     8697.72    269.37 o 
  -2   2   2    11957.94    13476.86    419.78 o 
  -1   2   2    12670.92    14975.81    215.90 o 
   0   2   2    12952.45    16306.77    193.08 o 
   1   2   2    10463.03    11385.31    324.46 o 
   2   2   2    15638.57    14011.27    140.44 o 
   3   2   2     5609.10     4457.20     76.55 o 
   4   2   2     4017.47     3984.37    308.57 o 
   5   2   2     6854.24     6482.18    422.99 o 
   6   2   2     4284.93     4050.60    274.53 o 
   7   2   2     6109.09     5842.10    450.21 o 
   8   2   2     2735.17     2906.24    233.13 o 
   9   2   2      992.18      868.32     90.81 o 
  10   2   2     1794.37     1724.28    124.14 o 
  11   2   2     1027.26     1072.22     86.82 o 
  12   2   2     1055.46     1080.40     57.41 o 
 -12   3   2      233.58      217.82     38.34 o 
 -11   3   2     1346.73     1420.85    171.26 o 
 -10   3   2     1732.38     1690.36    206.99 o 
  -9   3   2      552.59      543.85     48.17 o 
  -8   3   2     1201.95     1352.28    119.34 o 
  -7   3   2     1007.67     1077.89     95.17 o 
  -6   3   2     2077.54     2191.23    147.95 o 
  -5   3   2     7864.56     8248.25    444.18 o 
  -4   3   2     4348.62     4530.24    239.78 o 
  -3   3   2     2293.36     2424.78     56.32 o 
  -2   3   2     3069.32     3807.37    175.41 o 
  -1   3   2     2846.94     3197.45     49.78 o 
   0   3   2     9868.67    11591.85    186.30 o 
   1   3   2    14029.94    15900.63    296.26 o 
   2   3   2     5327.61     5851.24    147.62 o 
   3   3   2     1812.80     1999.28    124.02 o 
   4   3   2     2518.97     2811.93    148.74 o 
   5   3   2     4852.76     5166.48    240.78 o 
   6   3   2     7745.65     7721.13    596.44 o 
   7   3   2     4744.54     4859.36    196.64 o 
   8   3   2      800.39      753.49     55.66 o 
   9   3   2      458.31      452.61     35.85 o 
  10   3   2      867.34      852.58     48.17 o 
  11   3   2     1399.30     1262.85    188.24 o 
 -10   4   2      998.27      969.71     57.35 o 
  -9   4   2      955.70      997.38     60.47 o 
  -8   4   2      254.24      241.63     19.55 o 
  -7   4   2      424.66      465.70     26.22 o 
  -6   4   2     1819.67     1813.36    111.46 o 
  -5   4   2     2079.92     2215.85    135.80 o 
  -4   4   2     3326.79     3416.71    120.62 o 
  -3   4   2     1769.87     2079.77    112.31 o 
  -2   4   2     1079.45     1321.33     62.04 o 
  -1   4   2     1862.65     2137.33     72.12 o 
   0   4   2     1463.06     1623.92     71.52 o 
   1   4   2     3253.31     3717.07     77.05 o 
   2   4   2     2279.69     2549.90     57.95 o 
   3   4   2     1010.41     1132.24     64.52 o 
   4   4   2     1493.38     1554.79     84.92 o 
   5   4   2      734.39      788.54     78.33 o 
   6   4   2     1137.76     1242.59     59.06 o 
   7   4   2     1285.38     1319.49     79.60 o 
   8   4   2      366.59      364.19     28.54 o 
   9   4   2      293.21      259.93     21.67 o 
  10   4   2      352.70      324.59     35.73 o 
  -8   5   2      412.56      410.02     79.06 o 
  -7   5   2      240.79      217.85     22.24 o 
  -6   5   2      366.18      358.55     47.99 o 
  -5   5   2      469.47      426.30     34.85 o 
  -4   5   2      521.46      493.41     36.37 o 
  -3   5   2      601.50      586.24     31.89 o 
  -2   5   2      475.26      495.02     43.47 o 
  -1   5   2      404.30      469.08     23.75 o 
   0   5   2      563.07      570.29     26.30 o 
   1   5   2      970.23     1046.13     47.69 o 
   2   5   2      539.12      572.34     30.59 o 
   3   5   2      434.54      464.96     25.71 o 
   4   5   2      377.50      396.63     32.00 o 
   5   5   2      145.75      134.40     13.63 o 
   6   5   2      420.93      365.43     31.68 o 
   7   5   2      258.96      199.37     21.69 o 
   8   5   2      110.08      111.55     19.54 o 
  -4   6   2       21.37       21.63      8.14 o 
  -3   6   2       99.82       66.26     11.82 o 
  -2   6   2      170.03      148.64     14.62 o 
  -1   6   2      272.36      223.51     15.75 o 
   0   6   2       38.47       51.29     14.48 o 
   1   6   2        4.39       19.49      5.08 o 
   2   6   2       84.75       86.39     12.00 o 
   3   6   2       45.13       47.23     12.59 o 
 -13   1   3      201.68      185.90     18.87 o 
 -12   1   3      195.28      178.30     14.46 o 
 -11   1   3      513.54      493.32     26.02 o 
 -10   1   3      133.46       95.25     13.30 o 
  -9   1   3      366.99      378.09     33.26 o 
  -8   1   3      205.16      188.17     18.62 o 
  -7   1   3      415.06      430.12     22.05 o 
  -6   1   3     4318.19     3603.01    325.58 o 
  -5   1   3      744.61      723.24     32.69 o 
  -4   1   3       29.45       46.21      5.44 o 
  -3   1   3     2487.78     2573.26     73.08 o 
  -2   1   3     6714.15     7312.51    185.30 o 
  -1   1   3    12336.63    13661.29    176.01 o 
   0   1   3     9526.10    10999.04    164.76 o 
   1   1   3      438.38      639.85     64.34 o 
   2   1   3      431.95      482.52     35.55 o 
   3   1   3     1589.06     1783.73     78.01 o 
   4   1   3      652.52      718.94     43.83 o 
   5   1   3     4221.64     4187.80    165.96 o 
   6   1   3     2010.87     2026.53     87.41 o 
   7   1   3      190.85      200.71     11.68 o 
   8   1   3        9.26       29.50      7.05 o 
   9   1   3      377.15      318.50     31.17 o 
  10   1   3      260.73      289.01     30.25 o 
  11   1   3      401.12      370.81     33.32 o 
  12   1   3      246.17      222.44     21.37 o 
  13   1   3       17.81       34.25      7.37 o 
 -13   2   3      148.98      165.95     15.20 o 
 -12   2   3      334.80      329.15     26.09 o 
 -11   2   3      925.29      918.17     51.79 o 
 -10   2   3      429.34      424.91     19.54 o 
  -9   2   3      372.27      345.99     23.09 o 
  -8   2   3     1670.31     1506.87     98.96 o 
  -7   2   3     1017.99      957.63     62.56 o 
  -6   2   3     2103.89     2182.14    140.85 o 
  -5   2   3     3659.55     3428.60    213.37 o 
  -4   2   3     1813.14     1618.17     18.07 o 
  -3   2   3     4228.39     4539.53    120.90 o 
  -2   2   3     3818.23     4295.66    106.97 o 
  -1   2   3     3970.36     3799.05     64.23 o 
   0   2   3     4934.45     5910.80     61.01 o 
   1   2   3     3238.49     3373.56    133.68 o 
   2   2   3     1201.24     1475.83     38.41 o 
   3   2   3       82.52       74.00      8.35 o 
   4   2   3     2633.38     2592.00    198.72 o 
   5   2   3     3493.19     3164.99    134.25 o 
   6   2   3     1269.38     1180.14     81.26 o 
   7   2   3      657.83      581.98     58.79 o 
   8   2   3       41.23       37.57      9.03 o 
   9   2   3       67.32       71.34      7.82 o 
  10   2   3      918.07      844.31     80.47 o 
  11   2   3      488.54      407.50     52.76 o 
  12   2   3      107.47       96.66     14.47 o 
 -12   3   3      351.45      308.79     38.73 o 
 -11   3   3      493.41      481.31     69.26 o 
 -10   3   3      739.16      743.19     82.03 o 
  -9   3   3      557.95      576.08     43.31 o 
  -8   3   3      991.82      946.70    109.78 o 
  -7   3   3     1527.41     1514.58     96.89 o 
  -6   3   3     1699.38     1780.29    161.89 o 
  -5   3   3     3810.21     3681.46    217.26 o 
  -4   3   3     2462.44     2375.41     85.22 o 
  -3   3   3     1759.99     1911.53     61.01 o 
  -2   3   3     3068.04     3828.78    228.67 o 
  -1   3   3     2804.44     3165.91    107.36 o 
   0   3   3     4335.05     5123.77    118.57 o 
   1   3   3     4145.89     4402.25    169.06 o 
   2   3   3     2414.86     2766.92    140.73 o 
   3   3   3     2147.40     2320.20     96.30 o 
   4   3   3     3219.50     3638.16    215.66 o 
   5   3   3     3140.87     3398.58    261.06 o 
   6   3   3      891.34      959.58     42.19 o 
   7   3   3      954.07      868.60     66.44 o 
   8   3   3      784.43      835.49     47.40 o 
   9   3   3      708.57      734.61     52.70 o 
  10   3   3     1641.68     1632.41    117.99 o 
  11   3   3      375.40      350.95     23.97 o 
 -10   4   3     1008.65     1010.91     65.42 o 
  -9   4   3     1328.67     1344.32     79.75 o 
  -8   4   3     1112.47     1145.73     56.70 o 
  -7   4   3     1243.04     1289.91     65.05 o 
  -6   4   3      817.17      790.85     50.54 o 
  -5   4   3     1190.61     1339.84     82.83 o 
  -4   4   3     3421.36     3769.41    144.35 o 
  -3   4   3     3633.38     3946.71    108.70 o 
  -2   4   3     2150.84     2430.81    131.33 o 
  -1   4   3     2814.22     3244.45     96.34 o 
   0   4   3     2971.92     3301.50    123.55 o 
   1   4   3     2159.88     2343.21     66.30 o 
   2   4   3     3481.64     4008.26     88.68 o 
   3   4   3     2604.35     2739.76    107.57 o 
   4   4   3     1905.68     2178.68    108.81 o 
   5   4   3     3095.12     3307.83    211.76 o 
   6   4   3     1774.25     1798.26     64.36 o 
   7   4   3     1132.83     1167.64     49.19 o 
   8   4   3     1346.03     1341.76     56.85 o 
   9   4   3      898.79      892.93     56.80 o 
  10   4   3      592.69      589.95     40.15 o 
  -8   5   3     1998.60     2196.61    101.77 o 
  -7   5   3     1321.64     1391.25     84.69 o 
  -6   5   3      804.78      793.38     57.54 o 
  -5   5   3     1412.20     1382.87     74.37 o 
  -4   5   3     3498.97     3427.61    149.46 o 
  -3   5   3     3457.74     3637.11    106.59 o 
  -2   5   3     2101.47     2288.52    142.62 o 
  -1   5   3     1676.64     1688.35     69.74 o 
   0   5   3     1196.98     1281.39     64.45 o 
   1   5   3     3495.09     3794.40    199.40 o 
   2   5   3     4557.70     4824.02    227.09 o 
   3   5   3     1760.43     1801.43    157.28 o 
   4   5   3     1372.74     1485.17     70.71 o 
   5   5   3      765.46      715.48     45.69 o 
   6   5   3      677.78      613.63     50.02 o 
   7   5   3     1502.06     1287.54     74.15 o 
  -3   6   3     1492.47     1395.55     98.94 o 
  -2   6   3     1539.49     1332.20    142.67 o 
  -1   6   3     1323.45     1123.32    123.39 o 
   0   6   3     1109.59      985.88     51.32 o 
   1   6   3     1619.17     1407.52    103.89 o 
   2   6   3     1431.71     1217.20     74.07 o 
   3   6   3     1119.51      959.76     43.52 o 
 -14   0   4      908.55      841.08     96.79 o 
 -13   0   4      908.68      847.06     84.03 o 
 -12   0   4     1193.04     1169.11    180.02 o 
 -11   0   4     1709.86     1675.70    164.67 o 
 -10   0   4     4297.79     4311.34    322.30 o 
  -9   0   4     5457.88     5654.72    612.09 o 
  -8   0   4     4627.94     4166.48    359.99 o 
  -7   0   4     3054.07     2808.32    142.41 o 
  -6   0   4     6568.19     5631.07    209.19 o 
  -5   0   4    18240.50    16403.76    161.46 o 
  -4   0   4    14900.87    13085.53    379.25 o 
  -3   0   4     8422.70     7513.81    110.16 o 
  -2   0   4     8535.88     7133.96     90.83 o 
  -1   0   4     4981.56     4008.43     96.76 o 
   0   0   4    14958.50    13584.38    131.64 o 
   1   0   4    36739.54    32791.75   3872.75 o 
   2   0   4    13529.42    12847.75    129.29 o 
   3   0   4     6859.75     6345.39    380.72 o 
   4   0   4     8680.27     9410.35     96.79 o 
   5   0   4     4892.41     4771.71     54.74 o 
   6   0   4     9296.16    10168.99    720.36 o 
   7   0   4    13252.27    13653.52    457.56 o 
   8   0   4     3606.47     3895.33    113.71 o 
   9   0   4     1853.50     1852.83     75.03 o 
  10   0   4     1647.02     1800.23     89.12 o 
  11   0   4     1704.05     1668.46     87.64 o 
  12   0   4     2847.10     2782.50    215.49 o 
  13   0   4     1511.87     1545.75    118.55 o 
 -13   1   4      482.39      481.49     42.98 o 
 -12   1   4      653.67      619.02     64.15 o 
 -11   1   4     1298.89     1355.27     59.72 o 
 -10   1   4     4733.04     4733.74    219.11 o 
  -9   1   4     8028.55     7883.85    486.25 o 
  -8   1   4     3482.96     3508.64    239.27 o 
  -7   1   4     4034.55     3734.48    252.57 o 
  -6   1   4     7631.24     6907.29    376.45 o 
  -5   1   4     9295.60     9155.03    441.21 o 
  -4   1   4    25408.79    23008.18    182.01 o 
  -3   1   4    19460.56    19098.46    534.66 o 
  -2   1   4     8210.89     7979.26    241.49 o 
  -1   1   4    27726.22    29695.76    719.05 o 
   0   1   4    22738.67    24354.00    796.33 o 
   1   1   4    12743.87    12184.56    169.29 o 
   2   1   4    20276.98    20446.68    198.62 o 
   3   1   4    12392.40    12158.87    173.16 o 
   4   1   4     7244.98     7149.65    599.68 o 
   5   1   4    10884.80    11225.29    366.24 o 
   6   1   4     6713.18     6971.58    178.37 o 
   7   1   4     4757.78     4356.64    347.96 o 
   8   1   4     6250.46     6031.44    344.06 o 
   9   1   4     1991.26     1891.27     95.73 o 
  10   1   4      608.69      672.83     38.60 o 
  11   1   4     1556.10     1513.81     56.52 o 
  12   1   4      927.33      951.04     51.03 o 
  13   1   4      908.59      816.73     33.10 o 
 -13   2   4     1038.77     1092.61     59.34 o 
 -12   2   4     1105.96     1144.90     62.69 o 
 -11   2   4      911.08     1042.48     85.17 o 
 -10   2   4     2222.52     2460.58     98.18 o 
  -9   2   4     2274.07     2498.41     72.25 o 
  -8   2   4     1732.55     1683.99    107.36 o 
  -7   2   4     7528.39     7734.70    268.86 o 
  -6   2   4     5633.58     5438.45    268.40 o 
  -5   2   4     5911.72     5880.25    322.14 o 
  -4   2   4    16857.16    16541.35   1206.54 o 
  -3   2   4     4205.71     4015.62     69.88 o 
  -2   2   4     9273.43    10089.94    164.76 o 
  -1   2   4    17516.44    19324.01    401.04 o 
   0   2   4     6117.23     7047.40    112.72 o 
   1   2   4    12574.90    13814.79    299.92 o 
   3   2   4    11153.82    10519.77    866.76 o 
   4   2   4     8621.25     9373.83    394.57 o 
   5   2   4     4683.83     4490.81    172.91 o 
   6   2   4     3454.42     3498.25    126.27 o 
   7   2   4     1767.77     1623.10    131.71 o 
   8   2   4     3912.45     3782.15    297.28 o 
   9   2   4     3179.72     2954.88    310.86 o 
  10   2   4      933.86      987.14     86.11 o 
  11   2   4     1010.20     1068.23     58.70 o 
  12   2   4      373.54      441.87     28.85 o 
 -12   3   4     1370.99     1449.19    110.45 o 
 -11   3   4      846.97      840.71     58.85 o 
 -10   3   4      288.15      346.20     32.45 o 
  -9   3   4     1102.80     1218.70     63.00 o 
  -8   3   4     1858.48     1902.75    105.22 o 
  -7   3   4     2985.54     3223.21    253.45 o 
  -6   3   4     5056.37     5083.76    233.11 o 
  -5   3   4     1888.68     2034.25    109.02 o 
  -4   3   4      880.80      865.25     40.55 o 
  -3   3   4     3059.26     3387.42     74.90 o 
  -2   3   4     5017.15     5651.07    122.59 o 
  -1   3   4     7061.71     8636.21    430.59 o 
   0   3   4     5981.06     6971.29    168.51 o 
   1   3   4     1686.13     1764.65     66.95 o 
   2   3   4     1451.08     1411.07     72.38 o 
   3   3   4     3914.06     4071.13    186.40 o 
   4   3   4     5135.82     5096.50    470.61 o 
   5   3   4     4458.65     4819.47    408.54 o 
   6   3   4     1758.81     1887.31     65.13 o 
   7   3   4     1001.71     1013.42     62.09 o 
   8   3   4     1370.69     1315.86     47.11 o 
   9   3   4     1384.69     1338.08     64.15 o 
  10   3   4     1596.21     1683.97    144.35 o 
  11   3   4      819.24      920.10     50.80 o 
 -10   4   4      578.33      562.00     39.08 o 
  -9   4   4      389.63      376.67     55.48 o 
  -8   4   4     1160.33     1137.66     57.45 o 
  -7   4   4     1577.25     1700.76     77.91 o 
  -6   4   4     1339.63     1436.83     95.72 o 
  -5   4   4     1568.71     1640.55    109.04 o 
  -4   4   4      652.59      742.05     39.60 o 
  -3   4   4     1645.65     1789.83     64.45 o 
  -2   4   4     3626.14     4147.71    208.22 o 
  -1   4   4     4656.45     5315.91    249.11 o 
   0   4   4     2888.62     3237.68    160.65 o 
   1   4   4      567.04      643.19     30.58 o 
   2   4   4      812.73      873.56     48.40 o 
   3   4   4     1505.17     1730.06     87.29 o 
   4   4   4     3728.06     4153.14    214.58 o 
   5   4   4     2701.49     3016.79    145.31 o 
   6   4   4      301.96      267.15     15.93 o 
   7   4   4      326.55      334.81     25.90 o 
   8   4   4      292.76      262.69     22.25 o 
   9   4   4      706.96      765.56     43.49 o 
  -8   5   4      167.86      140.22     19.63 o 
  -7   5   4      412.47      460.08     70.74 o 
  -6   5   4      414.57      409.13     38.97 o 
  -5   5   4      320.21      293.33     36.43 o 
  -4   5   4      454.12      484.16     36.55 o 
  -3   5   4      699.11      765.19     69.81 o 
  -2   5   4      259.64      227.44     26.96 o 
  -1   5   4      691.71      710.79     37.69 o 
   0   5   4      657.00      645.93     34.34 o 
   1   5   4      188.02      202.54     15.19 o 
   2   5   4     1273.43     1327.22    112.04 o 
   3   5   4      567.10      592.77     45.04 o 
   4   5   4      151.93      146.73     17.11 o 
   5   5   4      581.15      570.09     49.67 o 
   6   5   4      104.78       92.42     20.67 o 
   7   5   4      167.98      144.90     21.23 o 
  -3   6   4       48.33       40.44     14.60 o 
  -2   6   4       21.26       26.75     10.03 o 
  -1   6   4        4.72       13.10      8.51 o 
   0   6   4       45.29       44.19     11.70 o 
   1   6   4      229.76      167.10     23.49 o 
   2   6   4       78.55       82.45     14.86 o 
 -13   1   5      163.83      143.43     15.27 o 
 -12   1   5      124.16       99.89     11.32 o 
 -11   1   5       15.17       18.26     20.00 o 
 -10   1   5      399.70      338.47     35.28 o 
  -9   1   5      212.94      173.60     23.18 o 
  -8   1   5      397.21      357.36     27.60 o 
  -7   1   5      942.07      805.82     84.26 o 
  -6   1   5       12.11       28.74      3.24 o 
  -5   1   5      767.39      853.58     43.32 o 
  -4   1   5      627.07      642.01     35.53 o 
  -3   1   5      439.66      365.42     19.13 o 
  -2   1   5     1384.16     1350.35     20.39 o 
  -1   1   5      152.05      190.55      6.63 o 
   0   1   5       42.10       81.37      6.86 o 
   1   1   5      583.21      761.42     53.70 o 
   2   1   5      337.85      309.60     27.17 o 
   3   1   5     2259.55     2314.48    122.08 o 
   4   1   5       86.44       65.89      9.94 o 
   5   1   5      490.51      427.99     42.27 o 
   6   1   5      185.84      159.85     12.32 o 
   7   1   5       40.05       45.37     13.86 o 
   8   1   5      801.18      758.83     50.44 o 
   9   1   5      383.29      346.36     24.49 o 
  10   1   5      411.18      390.17     28.46 o 
  11   1   5        9.91       20.63      7.32 o 
  12   1   5       11.41       24.12      8.01 o 
 -13   2   5      217.85      216.23     27.99 o 
 -12   2   5      236.43      209.53     19.22 o 
 -11   2   5       14.79       51.89     28.88 o 
 -10   2   5      115.93      104.51     15.43 o 
  -9   2   5      774.34      782.28     43.04 o 
  -8   2   5     2103.17     2149.94     57.10 o 
  -7   2   5     2427.71     2431.33     60.19 o 
  -6   2   5      401.36      369.87     19.93 o 
  -5   2   5       43.01       55.50      6.78 o 
  -4   2   5      428.73      438.11     31.32 o 
  -3   2   5     9058.51     9464.52    195.70 o 
  -2   2   5    11795.95    12332.08    257.44 o 
  -1   2   5     2757.54     3132.23     30.67 o 
   0   2   5      851.16      887.31     13.43 o 
   1   2   5      118.78      140.51     10.58 o 
   2   2   5     5075.80     4598.37    338.78 o 
   3   2   5    11010.00    12076.39    602.85 o 
   4   2   5     2429.26     2543.46    148.27 o 
   5   2   5      404.06      349.93     16.89 o 
   6   2   5      128.57      136.46      9.23 o 
   7   2   5      842.52      754.22     76.87 o 
   8   2   5     2220.89     2149.76    172.91 o 
   9   2   5      913.51      799.62     97.57 o 
  10   2   5      173.95      146.21     21.02 o 
  11   2   5       12.19       39.89      7.83 o 
  12   2   5       45.23       67.42     14.37 o 
 -12   3   5      467.46      467.63     37.50 o 
 -11   3   5      463.33      418.67     33.69 o 
 -10   3   5      236.55      222.42     22.02 o 
  -9   3   5      591.19      600.23     55.02 o 
  -8   3   5     1378.19     1457.65     66.47 o 
  -7   3   5     1457.54     1553.65     82.00 o 
  -6   3   5     2812.86     2804.65    136.78 o 
  -5   3   5     1757.99     2004.87     95.89 o 
  -4   3   5     1119.33     1104.75     57.87 o 
  -3   3   5     2953.97     3146.13     75.92 o 
  -2   3   5     3081.15     3133.87     51.13 o 
  -1   3   5     2941.86     3168.96     73.09 o 
   0   3   5     2589.87     3029.72    158.71 o 
   1   3   5     2031.21     2279.43    149.44 o 
   2   3   5     3019.73     3418.60    167.18 o 
   3   3   5     3127.80     3226.89    191.29 o 
   4   3   5     2270.91     2501.38    162.47 o 
   5   3   5     1136.60     1204.79    100.99 o 
   6   3   5     1032.04     1160.04     69.26 o 
   7   3   5     1116.02     1122.30     68.70 o 
   8   3   5      969.09     1003.72     42.15 o 
   9   3   5      719.75      760.41     48.53 o 
  10   3   5      316.63      348.82     33.18 o 
  11   3   5      279.32      265.50     34.01 o 
 -10   4   5     1153.60     1045.03     63.59 o 
  -9   4   5      730.37      746.08     68.85 o 
  -8   4   5      792.69      815.67     77.26 o 
  -7   4   5     1516.46     1691.81     77.64 o 
  -6   4   5     2781.46     2697.31    151.66 o 
  -5   4   5     2500.18     2667.34    110.54 o 
  -4   4   5     1714.69     1869.32     58.95 o 
  -3   4   5     1506.51     1676.24     70.50 o 
  -2   4   5     1721.13     1806.62     65.52 o 
  -1   4   5     3980.37     4546.19    301.38 o 
   0   4   5     4063.77     4643.49    291.24 o 
   1   4   5     2308.72     2703.84    106.95 o 
   2   4   5     1948.35     2290.52    130.61 o 
   3   4   5      936.88      944.14     58.11 o 
   4   4   5      983.12     1114.12     71.16 o 
   5   4   5     2210.65     2450.09    142.63 o 
   6   4   5     2197.30     2222.39    136.34 o 
   7   4   5     1392.11     1311.96     64.58 o 
   8   4   5      776.34      769.30     44.70 o 
   9   4   5      233.05      247.04     20.39 o 
  -8   5   5      340.93      342.71     43.82 o 
  -7   5   5      879.75      931.91     51.36 o 
  -6   5   5     1850.95     1903.60    101.36 o 
  -5   5   5     2371.01     2708.91    127.63 o 
  -4   5   5     2014.97     1965.39     85.38 o 
  -3   5   5     2245.94     2210.75    153.11 o 
  -2   5   5     1786.43     1710.92     90.88 o 
  -1   5   5     1641.23     1609.08    124.71 o 
   0   5   5     2948.63     2872.80    144.67 o 
   1   5   5     2180.84     2388.20    207.87 o 
   2   5   5     2606.55     2820.97    259.21 o 
   3   5   5     2812.35     2450.07    299.04 o 
   4   5   5     1005.03     1010.12     70.45 o 
   5   5   5     1295.31     1233.28    139.52 o 
   6   5   5     1537.83     1399.45     83.28 o 
   7   5   5      883.01      755.13     35.42 o 
  -2   6   5      939.87      814.83     46.05 o 
  -1   6   5     1307.44     1082.49    141.53 o 
   0   6   5     1766.70     1580.57    114.41 o 
   1   6   5     1293.93     1150.27    196.36 o 
 -14   0   6      436.52      385.12     34.05 o 
 -13   0   6      986.18      886.57     96.70 o 
 -12   0   6     3819.43     3576.09    429.56 o 
 -11   0   6     6241.10     6086.73    329.84 o 
 -10   0   6     1520.25     1436.21    137.48 o 
  -9   0   6     1296.36     1456.81     87.09 o 
  -8   0   6     3430.28     3311.31    366.41 o 
  -7   0   6    10527.58     9279.91    427.84 o 
  -6   0   6    22887.53    22653.45   3269.00 o 
  -5   0   6    16421.37    15318.32    312.74 o 
  -4   0   6     6078.87     5376.24    227.89 o 
  -3   0   6     4859.90     4184.30     96.97 o 
  -2   0   6    12701.71    11343.64    183.94 o 
  -1   0   6    18960.91    15635.41    316.30 o 
   0   0   6    21833.28    19681.08    241.99 o 
   1   0   6    15132.24    15005.97    708.09 o 
   2   0   6     2956.51     3280.63     48.22 o 
   3   0   6     6744.16     6563.95    106.47 o 
   4   0   6     7916.05     8390.63    607.14 o 
   5   0   6     9808.56    10696.48    739.88 o 
   6   0   6     9202.99     9628.18    251.91 o 
   7   0   6     1191.92     1141.78     72.66 o 
   8   0   6     1198.02     1241.07     91.21 o 
   9   0   6     2484.76     2511.22    119.92 o 
  10   0   6     1928.94     2072.87     88.59 o 
  11   0   6     2771.67     2629.91    220.50 o 
  12   0   6      730.11      663.92     49.36 o 
 -13   1   6      656.54      710.63     56.50 o 
 -12   1   6     1656.86     1617.23     77.53 o 
 -11   1   6     1856.66     1849.61    103.16 o 
 -10   1   6     1375.21     1326.98    127.84 o 
  -9   1   6     3308.85     3402.73    128.03 o 
  -8   1   6     4522.84     4607.79    261.09 o 
  -7   1   6     6307.42     6117.70    419.00 o 
  -6   1   6     8965.99     7959.49    471.65 o 
  -5   1   6     5405.27     5267.63    121.96 o 
  -4   1   6     8958.80     8737.17    127.90 o 
  -3   1   6    12180.57    11979.43    344.76 o 
  -2   1   6    11665.23    10165.71    208.36 o 
  -1   1   6    20105.59    18957.38    292.58 o 
   0   1   6    15560.10    14271.67    346.68 o 
   1   1   6    18727.64    19012.19    186.03 o 
   2   1   6     9712.72     9225.27    499.68 o 
   3   1   6     6082.82     5819.34     93.18 o 
   4   1   6    11294.22    12713.22   1031.82 o 
   5   1   6     9056.21     9005.50    397.41 o 
   6   1   6     8061.20     7510.34    578.09 o 
   7   1   6     4619.52     4283.21    360.42 o 
   8   1   6     1278.12     1266.74     85.25 o 
   9   1   6     2756.90     2649.81    166.15 o 
  10   1   6     2909.94     2875.17    115.42 o 
  11   1   6     1246.35     1107.06     59.33 o 
  12   1   6      679.94      680.87     41.91 o 
 -13   2   6      499.76      497.89     40.49 o 
 -12   2   6      636.98      619.83     50.78 o 
 -11   2   6     1396.78     1437.94     65.84 o 
 -10   2   6     1308.21     1308.26     57.73 o 
  -9   2   6     2906.53     3171.21    123.64 o 
  -8   2   6     4948.12     5275.68    202.71 o 
  -7   2   6     1572.41     1941.14    113.87 o 
  -6   2   6     3794.46     4149.37    267.48 o 
  -5   2   6     5087.15     5314.34     90.09 o 
  -4   2   6     4786.71     4063.10    161.41 o 
  -3   2   6    20522.26    21479.12    749.97 o 
  -2   2   6     8808.16     8962.00    121.66 o 
  -1   2   6     3229.71     3285.45     33.03 o 
   0   2   6     8793.25     9011.45    163.49 o 
   1   2   6     6300.52     6284.68    204.73 o 
   2   2   6    10029.91     9843.39    605.62 o 
   3   2   6    11685.05    12072.81    740.84 o 
   4   2   6     5490.44     5745.39    426.35 o 
   5   2   6     3565.40     3640.34    253.49 o 
   6   2   6     4443.58     4448.37    242.61 o 
   7   2   6     3034.75     2779.54    123.75 o 
   8   2   6     1489.68     1565.22    104.23 o 
   9   2   6     2511.57     2347.09    234.16 o 
  10   2   6     1171.12     1206.09     59.22 o 
  11   2   6      656.09      692.01     46.00 o 
 -12   3   6      490.54      467.36     44.68 o 
 -11   3   6      654.55      690.52     48.40 o 
 -10   3   6     1525.64     1703.12     86.00 o 
  -9   3   6     1931.93     2078.51     79.26 o 
  -8   3   6     2269.65     2508.81     99.04 o 
  -7   3   6     2732.28     2871.14     94.19 o 
  -6   3   6     1819.33     1939.75     65.23 o 
  -5   3   6     2702.98     2942.55    103.15 o 
  -4   3   6     5347.95     5415.09     90.53 o 
  -3   3   6     5333.98     5670.72     94.58 o 
  -2   3   6     3840.81     3903.33     69.21 o 
  -1   3   6     2986.53     3082.12     60.12 o 
   0   3   6     2221.62     2319.12     61.82 o 
   1   3   6     4069.58     4144.71    143.66 o 
   2   3   6     6148.75     7081.84    397.09 o 
   3   3   6     2887.99     2891.52    212.56 o 
   4   3   6     1265.60     1396.66     87.73 o 
   5   3   6     1089.89     1132.59     92.35 o 
   6   3   6     1314.65     1457.80     88.02 o 
   7   3   6     2358.75     2407.89     96.70 o 
   8   3   6     1646.96     1770.44     76.67 o 
   9   3   6      647.28      728.36     52.92 o 
  10   3   6      249.96      242.21     19.47 o 
 -10   4   6      240.29      250.03     30.64 o 
  -9   4   6     1072.06     1193.98    114.52 o 
  -8   4   6     1102.56     1220.69     60.60 o 
  -7   4   6      450.77      503.11     31.49 o 
  -6   4   6      347.92      367.08     34.07 o 
  -5   4   6     1348.06     1377.39     89.19 o 
  -4   4   6     2194.03     2264.24     78.92 o 
  -3   4   6     2518.51     2703.49     75.57 o 
  -2   4   6     2012.15     2018.61     60.25 o 
  -1   4   6      294.10      292.02     17.14 o 
   0   4   6     1587.25     1759.78    116.99 o 
   1   4   6     3655.44     4205.63    219.76 o 
   2   4   6     2269.74     2616.11    109.77 o 
   3   4   6     2454.68     2700.76    115.23 o 
   4   4   6      428.37      489.09     27.19 o 
   5   4   6      436.13      406.38     32.24 o 
   6   4   6     1421.51     1272.78     70.83 o 
   7   4   6      957.37     1030.80     55.42 o 
   8   4   6     1183.58     1148.11     71.67 o 
   9   4   6      371.84      372.00     46.12 o 
  -8   5   6      138.51      111.66     10.98 o 
  -7   5   6      276.06      238.22     20.58 o 
  -6   5   6      280.28      302.41     28.96 o 
  -5   5   6      263.23      270.74     22.70 o 
  -4   5   6      361.19      370.41     58.20 o 
  -3   5   6      494.97      451.35     29.65 o 
  -2   5   6      673.49      675.10     46.76 o 
  -1   5   6      246.45      255.94     20.45 o 
   0   5   6      304.37      291.43     32.10 o 
   1   5   6      470.71      434.73     34.14 o 
   2   5   6      409.91      361.41     44.72 o 
   3   5   6      787.66      742.74     53.27 o 
   4   5   6      373.94      320.17     34.12 o 
   5   5   6      147.56      165.52     21.10 o 
   6   5   6      224.92      157.27     32.20 o 
  -1   6   6      244.35      214.51     32.82 o 
 -13   1   7        6.35       18.86     10.14 o 
 -12   1   7       66.02       80.62     12.60 o 
 -11   1   7      113.73      106.75     10.63 o 
 -10   1   7      277.46      257.00     21.97 o 
  -9   1   7     1251.56     1269.01    119.98 o 
  -8   1   7       46.11       46.50      6.76 o 
  -7   1   7        9.07       21.33     13.68 o 
  -6   1   7     1531.43     1397.46     66.71 o 
  -5   1   7      949.01      841.80     28.77 o 
  -4   1   7     2674.43     2434.29     56.09 o 
  -3   1   7     1466.50     1379.29     36.11 o 
  -2   1   7      124.65      134.44      5.16 o 
  -1   1   7      221.44      230.63      8.08 o 
   0   1   7     3579.36     3470.00     65.95 o 
   1   1   7     3598.77     3645.90    141.32 o 
   2   1   7       28.37       25.60      5.45 o 
   3   1   7       25.78       27.41      5.23 o 
   4   1   7       31.99       28.24      6.59 o 
   5   1   7       24.23       22.94      5.95 o 
   6   1   7     2622.18     2709.31    210.60 o 
   7   1   7      299.93      245.90     36.49 o 
   8   1   7      148.07      133.08     20.89 o 
   9   1   7       16.32       26.30      9.22 o 
  10   1   7       33.20       44.65     12.33 o 
  11   1   7      145.74      130.60     14.31 o 
  12   1   7      346.24      396.74     47.87 o 
 -13   2   7       18.17       10.89     10.28 o 
 -12   2   7       12.13       19.34      7.55 o 
 -11   2   7      298.07      317.41     26.69 o 
 -10   2   7      928.12      854.27     44.88 o 
  -9   2   7      599.33      669.68     51.94 o 
  -8   2   7      386.91      370.52     27.08 o 
  -7   2   7      150.51      158.75     12.08 o 
  -6   2   7      120.40      108.48     10.95 o 
  -5   2   7     2377.49     2421.14     51.26 o 
  -4   2   7     2983.94     2699.19     98.09 o 
  -3   2   7      241.57      276.96     17.88 o 
  -2   2   7      847.09      872.05     27.53 o 
  -1   2   7      641.10      695.94     19.39 o 
   0   2   7     1617.62     1614.23     43.17 o 
   1   2   7     5637.41     5393.04    300.25 o 
   2   2   7     2331.20     2364.85    195.78 o 
   3   2   7      822.86      835.78     73.02 o 
   4   2   7      527.58      523.81     55.89 o 
   5   2   7      771.94      809.15     61.75 o 
   6   2   7     1566.42     1553.13     76.96 o 
   7   2   7     1701.60     1611.08     81.50 o 
   8   2   7     1266.91     1317.18     57.62 o 
   9   2   7      142.49      107.94     12.84 o 
  10   2   7       60.35       66.67     10.21 o 
  11   2   7      237.72      232.08     18.59 o 
 -12   3   7      407.51      415.44     45.20 o 
 -11   3   7      470.91      479.45     51.33 o 
 -10   3   7     1056.70     1117.12     68.50 o 
  -9   3   7      876.79      967.96     53.42 o 
  -8   3   7      965.62     1030.91     50.26 o 
  -7   3   7      750.44      830.81     59.44 o 
  -6   3   7      412.29      381.68     21.31 o 
  -5   3   7     4026.39     4094.05    140.42 o 
  -4   3   7     4179.74     3837.82    141.51 o 
  -3   3   7     2312.68     2393.84     41.69 o 
  -2   3   7     2280.85     2209.98     63.93 o 
  -1   3   7      448.59      507.30     21.62 o 
   0   3   7     2253.44     2199.20     51.70 o 
   1   3   7     3806.03     3903.23    151.22 o 
   2   3   7     2651.83     2484.70    173.26 o 
   3   3   7     1857.07     1964.13    146.52 o 
   4   3   7     1021.51     1016.21     76.72 o 
   5   3   7     1656.34     1685.28    190.00 o 
   6   3   7      960.90     1065.27     76.27 o 
   7   3   7      811.35      827.04     47.89 o 
   8   3   7      850.78      905.09     47.39 o 
   9   3   7      219.41      243.85     26.93 o 
  10   3   7      469.00      498.55     36.65 o 
 -10   4   7      434.88      394.52     34.92 o 
  -9   4   7     1102.45     1210.11     74.74 o 
  -8   4   7     1576.81     1504.77     73.28 o 
  -7   4   7     1836.73     2018.13     86.41 o 
  -6   4   7     1793.52     1815.77    111.67 o 
  -5   4   7     1989.09     2007.02     80.77 o 
  -4   4   7     1441.76     1300.33     78.88 o 
  -3   4   7     2233.31     2315.80     78.12 o 
  -2   4   7     3244.34     3147.84    153.72 o 
  -1   4   7     2377.86     2601.28    138.87 o 
   0   4   7     4249.94     4508.92    207.43 o 
   1   4   7     2364.12     2536.08    132.15 o 
   2   4   7      791.92      880.41     56.08 o 
   3   4   7     2189.08     2307.20     94.10 o 
   4   4   7     1856.36     2026.99    125.14 o 
   5   4   7     1231.36     1254.79     80.18 o 
   6   4   7     1194.90     1214.61     67.87 o 
   7   4   7      472.65      451.04     51.17 o 
   8   4   7      401.69      420.78     29.70 o 
  -7   5   7     1133.55     1209.64    104.62 o 
  -6   5   7     1078.52     1111.33     69.08 o 
  -5   5   7      801.32      793.58     58.61 o 
  -4   5   7     1006.86      993.85     54.84 o 
  -3   5   7     1613.74     1601.27     91.00 o 
  -2   5   7     2658.57     2538.22    191.11 o 
  -1   5   7     2789.34     2600.09    219.86 o 
   0   5   7     1388.97     1284.61    184.45 o 
   1   5   7      910.74      868.20    132.47 o 
   2   5   7      904.50      862.90    124.00 o 
   3   5   7     1975.41     1923.49    191.40 o 
   4   5   7     3087.25     2946.28    284.70 o 
   5   5   7     1488.19     1346.72    126.04 o 
   6   5   7      602.85      480.70     30.38 o 
 -13   0   8      971.79      889.38     96.87 o 
 -12   0   8      458.26      406.50     54.82 o 
 -11   0   8     2248.39     2019.06    123.71 o 
 -10   0   8     3669.84     4004.28    703.37 o 
  -9   0   8     3624.91     3406.10    190.05 o 
  -8   0   8     7364.07     6783.18    409.79 o 
  -7   0   8     3894.93     3460.06    155.50 o 
  -6   0   8     5973.24     5064.36    146.19 o 
  -5   0   8    12021.63    10881.23    212.93 o 
  -4   0   8    11371.19     9927.37    158.37 o 
  -3   0   8    19762.56    17273.12    377.13 o 
  -2   0   8    17676.46    15293.17    212.40 o 
  -1   0   8    22958.29    21890.14    351.98 o 
   0   0   8     5637.96     4912.80     58.42 o 
   1   0   8     4500.95     4108.99     69.03 o 
   2   0   8    17773.90    18887.43    935.12 o 
   3   0   8     8615.85     9018.88    437.95 o 
   4   0   8    15410.82    15549.85    679.40 o 
   5   0   8     6247.02     6730.68    348.51 o 
   6   0   8      251.41      279.45     16.71 o 
   7   0   8     4270.43     4335.03    168.59 o 
   8   0   8     3781.24     3801.60    179.05 o 
   9   0   8     1867.20     1863.47     80.11 o 
  10   0   8     1693.76     1814.32    148.96 o 
  11   0   8      235.02      222.70     39.68 o 
 -13   1   8     1552.96     1495.51     98.07 o 
 -12   1   8      575.04      570.74     51.61 o 
 -11   1   8      937.56      913.65     51.18 o 
 -10   1   8     2128.95     2243.54    227.80 o 
  -9   1   8     2637.59     2634.82    147.16 o 
  -8   1   8     6491.26     6557.05    272.46 o 
  -7   1   8     5557.54     5591.39    121.35 o 
  -6   1   8     3164.42     2867.62    122.17 o 
  -5   1   8     5763.25     5800.20    126.67 o 
  -4   1   8     5739.60     5349.70    121.53 o 
  -3   1   8     9988.39     9247.30    185.15 o 
  -2   1   8    13487.48    12257.25    178.61 o 
  -1   1   8     7775.86     7195.16    101.64 o 
   0   1   8     5217.31     4664.69     78.78 o 
   1   1   8     7700.40     7407.57    377.60 o 
   2   1   8    11438.71    11006.88    451.33 o 
   3   1   8    11532.58    11657.55    793.34 o 
   4   1   8     7350.01     7757.78    427.72 o 
   5   1   8     2232.01     2348.49     89.80 o 
   6   1   8     2160.62     2153.79    133.00 o 
   7   1   8     4862.95     4668.20    339.09 o 
   8   1   8     3817.60     3839.71    298.93 o 
   9   1   8     2861.78     2628.69    205.51 o 
  10   1   8     1060.34     1072.13     53.37 o 
  11   1   8      291.28      246.24     25.14 o 
 -13   2   8      665.70      601.05     32.47 o 
 -12   2   8     1245.42     1231.98     78.93 o 
 -11   2   8     1056.16     1129.87     60.19 o 
 -10   2   8     1709.49     1819.71     79.38 o 
  -9   2   8     2350.35     2403.83     94.71 o 
  -8   2   8     1340.19     1490.46     88.84 o 
  -7   2   8     4120.46     4656.86    198.41 o 
  -6   2   8     5456.22     5692.62    124.05 o 
  -5   2   8     3857.20     3984.23     88.40 o 
  -4   2   8     5487.83     5427.41    136.64 o 
  -3   2   8     4412.76     4286.18     90.59 o 
  -2   2   8     5108.06     5066.65     72.57 o 
  -1   2   8     8375.58     8847.67    106.35 o 
   0   2   8     7295.51     7211.18    155.67 o 
   1   2   8     4911.27     4973.74    316.48 o 
   2   2   8     4640.94     4319.70    322.48 o 
   3   2   8     5247.66     5099.53    416.83 o 
   4   2   8     3756.34     3793.96    297.50 o 
   5   2   8     4158.05     4479.67    314.54 o 
   6   2   8     3237.70     3325.81    107.58 o 
   7   2   8     2491.52     2617.05    102.39 o 
   8   2   8     2057.76     2098.77     73.92 o 
   9   2   8      720.43      823.64     42.89 o 
  10   2   8      838.17      858.89     54.34 o 
  11   2   8      705.17      712.72     50.04 o 
 -11   3   8     1621.97     1929.13    132.15 o 
 -10   3   8     1447.66     1695.70     88.62 o 
  -9   3   8      444.52      488.09     50.64 o 
  -8   3   8      789.27      872.45     43.40 o 
  -7   3   8     2073.76     2137.78     84.23 o 
  -6   3   8     4049.04     4227.17    134.59 o 
  -5   3   8     7863.20     7799.58    214.43 o 
  -4   3   8     3068.72     3043.09     63.26 o 
  -3   3   8      427.23      425.74     17.92 o 
  -2   3   8     3961.58     3611.06    143.89 o 
  -1   3   8     6508.28     6587.47    160.77 o 
   0   3   8     6944.45     7209.06    180.12 o 
   1   3   8     6990.70     7032.51    246.81 o 
   2   3   8      974.72      948.92     53.77 o 
   3   3   8      811.72      863.62     44.65 o 
   4   3   8     3125.21     3193.85    203.46 o 
   5   3   8     2888.00     3074.04    246.88 o 
   6   3   8     2295.15     2246.86    116.32 o 
   7   3   8     1171.78     1213.94     54.68 o 
   8   3   8      311.71      322.10     26.95 o 
   9   3   8      235.23      233.33     24.37 o 
  10   3   8      622.33      715.18     30.46 o 
 -10   4   8      534.91      545.41     44.64 o 
  -9   4   8      403.45      444.80     41.15 o 
  -8   4   8      344.32      358.36     28.10 o 
  -7   4   8      428.12      408.36     35.35 o 
  -6   4   8      908.88     1000.72     79.08 o 
  -5   4   8     1201.34     1239.84     63.21 o 
  -4   4   8     1489.43     1431.53     50.52 o 
  -3   4   8      863.12      865.31     53.09 o 
  -2   4   8      599.59      590.55     38.19 o 
  -1   4   8     1661.13     1554.33     80.85 o 
   0   4   8     1300.20     1205.82     74.24 o 
   1   4   8     1512.03     1597.27    116.95 o 
   2   4   8     1538.16     1630.27     76.21 o 
   3   4   8      420.30      480.31     27.73 o 
   4   4   8      936.17     1001.33     60.14 o 
   5   4   8     1276.01     1387.96     69.70 o 
   6   4   8      732.57      653.62     53.55 o 
   7   4   8      660.39      611.10     41.05 o 
   8   4   8      243.71      225.09     29.51 o 
  -7   5   8      157.56      157.53     25.13 o 
  -6   5   8      170.32      155.14     13.44 o 
  -5   5   8      330.66      297.50     28.68 o 
  -4   5   8      444.26      460.02     47.29 o 
  -3   5   8      403.40      445.43     33.26 o 
  -2   5   8      385.36      383.62     27.61 o 
  -1   5   8      290.60      222.80     30.88 o 
   0   5   8      305.35      259.72     36.88 o 
   1   5   8      289.44      209.75     35.65 o 
   2   5   8      194.27      157.57     35.67 o 
   3   5   8      440.67      404.92     54.04 o 
   4   5   8      401.10      315.19     56.26 o 
   5   5   8      170.27      155.41     31.13 o 
 -13   1   9       76.86       67.87     15.15 o 
 -12   1   9      408.90      411.21     39.22 o 
 -11   1   9      196.80      178.00     18.60 o 
 -10   1   9       35.26       33.51      6.33 o 
  -9   1   9      143.50      140.69     13.04 o 
  -8   1   9       21.89       27.17      6.71 o 
  -7   1   9     1318.62     1303.59     66.75 o 
  -6   1   9     1419.45     1197.38     62.70 o 
  -5   1   9      746.43      686.38     23.95 o 
  -4   1   9       17.28       32.81      5.29 o 
  -3   1   9       70.10       60.60      5.09 o 
  -2   1   9     1307.53     1132.01     30.64 o 
  -1   1   9     2514.87     2265.41     77.82 o 
   0   1   9     2272.36     2106.68     96.49 o 
   1   1   9      287.36      282.22     23.79 o 
   2   1   9      129.66      131.70      8.20 o 
   3   1   9      285.02      279.24     33.73 o 
   4   1   9      749.69      682.13     47.59 o 
   5   1   9     1325.09     1364.00     62.63 o 
   6   1   9      243.22      226.56     17.26 o 
   7   1   9       33.50       43.86     17.25 o 
   8   1   9        6.30       30.15     32.88 o 
   9   1   9       28.51       39.93     16.55 o 
  10   1   9      249.25      230.16     20.58 o 
  11   1   9       82.60      103.72     21.61 o 
 -12   2   9      465.19      466.29     31.21 o 
 -11   2   9      351.24      298.66     31.21 o 
 -10   2   9      151.21      121.80     16.87 o 
  -9   2   9      191.51      187.07     13.23 o 
  -8   2   9      306.15      324.38     26.00 o 
  -7   2   9     1464.08     1561.37     92.75 o 
  -6   2   9     1945.80     1846.41     95.04 o 
  -5   2   9      646.14      722.33     50.65 o 
  -4   2   9      210.45      192.18     12.71 o 
  -3   2   9      150.53      177.81     18.16 o 
  -2   2   9     1217.96     1071.67     34.70 o 
  -1   2   9     2281.54     2277.41     42.51 o 
   0   2   9     1290.69     1157.42     34.52 o 
   1   2   9      432.96      487.06     28.40 o 
   2   2   9      134.32       85.17     14.34 o 
   3   2   9      708.48      692.25     54.08 o 
   4   2   9     1660.04     1588.07     90.33 o 
   5   2   9     1063.47     1022.85     84.01 o 
   6   2   9      373.54      342.52     27.33 o 
   7   2   9       33.12       35.45     14.98 o 
   8   2   9      126.34      119.99     14.49 o 
   9   2   9      689.73      682.36     47.28 o 
  10   2   9      651.60      780.25     44.63 o 
 -11   3   9      658.33      700.01     75.14 o 
 -10   3   9      475.68      462.49     34.60 o 
  -9   3   9      692.23      811.16     51.35 o 
  -8   3   9      768.21      861.83     63.86 o 
  -7   3   9     1877.41     1913.93    122.38 o 
  -6   3   9     1511.38     1510.28     63.81 o 
  -5   3   9      443.21      439.28     28.43 o 
  -4   3   9     2088.12     2012.35     58.23 o 
  -3   3   9     1763.33     1791.74     75.31 o 
  -2   3   9     3686.41     3406.24     75.88 o 
  -1   3   9     4433.43     4288.98    144.25 o 
   0   3   9      574.60      576.55     27.53 o 
   1   3   9     1405.52     1516.39     64.28 o 
   2   3   9     1243.02     1220.44     73.74 o 
   3   3   9     1310.38     1316.14    103.07 o 
   4   3   9     2300.68     2174.54    155.73 o 
   5   3   9     1212.81     1237.70     66.08 o 
   6   3   9     1224.11     1185.73     56.96 o 
   7   3   9      413.99      415.24     33.11 o 
   8   3   9      259.35      262.40     45.68 o 
   9   3   9      314.30      318.33     24.86 o 
  -9   4   9      619.41      683.83     42.25 o 
  -8   4   9      688.30      644.34     49.04 o 
  -7   4   9     1274.16     1218.00     65.53 o 
  -6   4   9     1527.52     1380.17     61.39 o 
  -5   4   9     1484.92     1522.44     54.58 o 
  -4   4   9     2424.78     2383.08     95.06 o 
  -3   4   9     1698.74     1711.81     72.94 o 
  -2   4   9     1625.37     1554.87     96.39 o 
  -1   4   9     2047.42     1965.26    154.43 o 
   0   4   9     1659.18     1541.00    164.10 o 
   1   4   9     3094.32     3335.56    137.47 o 
   2   4   9     3124.05     3228.62    164.44 o 
   3   4   9     1479.36     1608.73     58.98 o 
   4   4   9      801.70      807.28     57.08 o 
   5   4   9      692.27      656.63     52.81 o 
   6   4   9     1117.97     1031.19     71.91 o 
   7   4   9     1086.01     1093.38     60.92 o 
  -6   5   9      549.66      526.95     36.49 o 
  -5   5   9     1247.46     1322.14     71.11 o 
  -4   5   9     1917.15     1945.93    116.96 o 
  -3   5   9     1857.09     1969.04    128.89 o 
  -2   5   9     1130.58     1125.45     76.86 o 
  -1   5   9      604.65      511.33     68.89 o 
   0   5   9      940.21      974.39     68.12 o 
   1   5   9     1586.14     1463.74    295.04 o 
   2   5   9     2106.93     1891.52    382.79 o 
   3   5   9     1200.99     1040.33    122.20 o 
   4   5   9      501.88      456.98     47.67 o 
 -13   0  10      544.91      451.64     54.99 o 
 -12   0  10     1050.00      958.01     92.83 o 
 -11   0  10      804.36      745.87     93.88 o 
 -10   0  10     4061.13     3958.57    269.86 o 
  -9   0  10     3354.55     3082.83    207.74 o 
  -8   0  10     1216.79     1071.69    112.10 o 
  -7   0  10     4594.40     3955.76    352.92 o 
  -6   0  10     3617.77     3013.44    273.99 o 
  -5   0  10     8333.44     7465.91    253.57 o 
  -4   0  10    14087.95    13837.61    765.64 o 
  -3   0  10     4720.55     4617.64    271.78 o 
  -2   0  10     4193.31     3638.59     82.92 o 
  -1   0  10     9427.08     8988.00    434.72 o 
   0   0  10    22197.59    21615.37   1069.13 o 
   1   0  10    15548.85    13431.74   1160.00 o 
   2   0  10     6189.28     5887.90    120.86 o 
   3   0  10     2907.68     3145.65     85.57 o 
   4   0  10     1594.89     1631.02     90.19 o 
   5   0  10    10977.29    11099.71    644.30 o 
   6   0  10    10735.70    10846.74    531.19 o 
   7   0  10     2725.13     2754.00    131.03 o 
   8   0  10     1235.70     1146.70     86.80 o 
   9   0  10      270.39      256.92     39.24 o 
  10   0  10      816.03      907.51     99.69 o 
 -13   1  10      594.26      660.89     55.98 o 
 -12   1  10     1346.33     1363.39    102.27 o 
 -11   1  10     1641.13     1623.60     96.24 o 
 -10   1  10     1858.82     1889.90     66.08 o 
  -9   1  10     2815.40     2975.17    115.04 o 
  -8   1  10     3029.26     3052.15     97.91 o 
  -7   1  10     3246.75     3228.53     93.53 o 
  -6   1  10     5436.19     5300.54    138.80 o 
  -5   1  10     7314.04     7299.75    290.99 o 
  -4   1  10     7173.84     6930.51    270.94 o 
  -3   1  10     8639.86     8282.66    298.03 o 
  -2   1  10     3697.30     3235.50     83.77 o 
  -1   1  10     3434.89     3137.69    123.07 o 
   0   1  10     9677.32     8625.13    396.66 o 
   1   1  10     7622.55     6988.58    398.35 o 
   2   1  10     8459.55     7916.99    294.42 o 
   3   1  10     4584.42     4681.14    194.91 o 
   4   1  10     1329.63     1246.14     72.83 o 
   5   1  10     4168.63     3969.17    214.43 o 
   6   1  10     3445.48     3423.48    110.40 o 
   7   1  10     2074.67     2161.18     87.01 o 
   8   1  10     2275.40     2335.71     81.60 o 
   9   1  10      638.03      727.07     65.85 o 
  10   1  10      793.02      819.62     51.64 o 
 -12   2  10      796.12      803.74     96.57 o 
 -11   2  10      999.73     1103.11     82.33 o 
 -10   2  10     1387.97     1532.52    126.29 o 
  -9   2  10     2172.91     2276.81     91.05 o 
  -8   2  10     3543.89     3864.79    149.31 o 
  -7   2  10     2544.08     2727.45     88.23 o 
  -6   2  10     2407.65     2606.27     64.04 o 
  -5   2  10     3042.94     3120.73     75.17 o 
  -4   2  10     5089.67     4793.63    121.09 o 
  -3   2  10     8032.12     7374.31    283.92 o 
  -2   2  10     5955.42     5725.87    109.14 o 
  -1   2  10     4292.71     4193.53    133.44 o 
   0   2  10     2569.22     2446.69     52.95 o 
   1   2  10     4044.39     3950.22    190.94 o 
   2   2  10     5017.88     4711.32    237.87 o 
   3   2  10     3252.01     3086.87    128.54 o 
   4   2  10     4532.10     4420.62    251.80 o 
   5   2  10     2016.43     2112.88    153.91 o 
   6   2  10     1109.07     1207.59     85.64 o 
   7   2  10     1771.57     1866.25     73.95 o 
   8   2  10      974.65     1035.86     52.41 o 
   9   2  10     1254.56     1339.19     82.16 o 
  10   2  10     1030.05     1027.11     66.63 o 
 -11   3  10      224.03      235.85     30.36 o 
 -10   3  10      306.62      334.35     63.61 o 
  -9   3  10     1024.13     1118.90     55.51 o 
  -8   3  10     1451.29     1607.82     96.62 o 
  -7   3  10     1851.22     2038.83    138.22 o 
  -6   3  10     2303.23     2269.23     88.84 o 
  -5   3  10      822.09      724.24     51.83 o 
  -4   3  10     1836.08     1773.79     85.55 o 
  -3   3  10     4416.91     4256.05    134.77 o 
  -2   3  10     2334.93     2193.95     93.50 o 
  -1   3  10     4246.81     4132.38     84.46 o 
   0   3  10     3930.37     3832.84    105.16 o 
   1   3  10     1142.19     1151.25     69.66 o 
   2   3  10     2864.65     2786.48     93.16 o 
   3   3  10     3390.99     3529.41    136.76 o 
   4   3  10     2183.90     2116.37    102.47 o 
   5   3  10     2656.76     2689.35    148.33 o 
   6   3  10     1135.82     1179.22     66.83 o 
   7   3  10      225.17      239.63     21.34 o 
   8   3  10      883.18      991.14     62.64 o 
   9   3  10     1182.43     1207.99     78.31 o 
  -9   4  10      320.47      369.26     38.34 o 
  -8   4  10      738.33      810.94    107.91 o 
  -7   4  10     1787.41     1745.25     98.65 o 
  -6   4  10      678.17      720.55     45.90 o 
  -5   4  10      223.22      224.89     20.81 o 
  -4   4  10      622.61      608.41     73.95 o 
  -3   4  10      822.66      807.12     45.23 o 
  -2   4  10     2049.55     2001.75     80.12 o 
  -1   4  10     1700.68     1575.64    209.68 o 
   0   4  10      373.67      321.44     45.66 o 
   1   4  10      403.83      362.13     28.38 o 
   2   4  10      758.31      688.44     41.08 o 
   3   4  10     1188.45     1237.39     56.07 o 
   4   4  10     1043.38     1080.00     61.39 o 
   5   4  10      484.68      467.31     44.67 o 
   6   4  10      187.13      180.83     45.48 o 
   7   4  10      174.84      151.19     25.34 o 
  -6   5  10      268.46      217.06     47.66 o 
  -5   5  10      209.93      175.47     20.19 o 
  -4   5  10      247.70      271.04     56.62 o 
  -3   5  10      379.20      326.91     38.75 o 
  -2   5  10      452.86      418.48     47.63 o 
  -1   5  10      350.97      319.88     38.22 o 
   0   5  10      288.30      221.93     85.00 o 
   1   5  10      274.51      215.29     55.33 o 
   2   5  10      153.63      167.78     68.85 o 
   3   5  10      197.66      135.80     27.22 o 
 -12   1  11        2.77       25.95     11.71 o 
 -11   1  11       56.65       46.87     12.25 o 
 -10   1  11        4.51       18.36     15.49 o 
  -9   1  11      606.10      578.23     29.38 o 
  -8   1  11      302.29      281.28     21.81 o 
  -7   1  11       40.68       50.02      9.22 o 
  -6   1  11       50.28       56.24      9.44 o 
  -5   1  11       10.54       31.77      7.41 o 
  -4   1  11      146.26      129.28     22.45 o 
  -3   1  11      859.30      737.51     27.35 o 
  -2   1  11     1260.60     1085.44     48.24 o 
  -1   1  11      162.61      149.58     11.67 o 
   0   1  11        9.91       19.08      5.43 o 
   1   1  11      590.16      506.53     74.17 o 
   2   1  11      159.95      121.10     36.06 o 
   3   1  11     1033.24      925.65     82.25 o 
   4   1  11     1330.55     1281.66     63.94 o 
   5   1  11       28.16       12.12     15.53 o 
   6   1  11       73.89       74.46     17.04 o 
   7   1  11      365.71      333.00     21.75 o 
   8   1  11      216.93      219.78     23.93 o 
   9   1  11      296.91      351.07     49.61 o 
  10   1  11       19.24       34.53     13.81 o 
 -12   2  11       54.69       56.67     15.58 o 
 -11   2  11       23.69       63.91     28.73 o 
 -10   2  11      298.39      302.29     67.35 o 
  -9   2  11     1342.16     1423.92     51.35 o 
  -8   2  11     1227.21     1239.83     53.80 o 
  -7   2  11      445.33      446.22     33.23 o 
  -6   2  11      218.54      178.09     17.25 o 
  -5   2  11      259.90      285.98     17.24 o 
  -4   2  11     3017.96     2891.73     69.87 o 
  -3   2  11     3483.93     3073.49    141.65 o 
  -2   2  11      490.86      408.81     29.08 o 
  -1   2  11      332.31      332.41     14.27 o 
   0   2  11       51.80       53.43      7.37 o 
   1   2  11      564.83      555.88     30.08 o 
   2   2  11     2901.78     2593.19    119.83 o 
   3   2  11     1538.10     1569.68     93.97 o 
   4   2  11      299.50      279.86     38.83 o 
   5   2  11       22.47       37.55      7.88 o 
   6   2  11       31.33       53.14     10.89 o 
   7   2  11      248.33      259.47     24.89 o 
   8   2  11      682.94      802.36     46.08 o 
   9   2  11      493.53      522.82     34.88 o 
 -11   3  11      207.62      185.99     36.85 o 
 -10   3  11      429.71      417.13     37.99 o 
  -9   3  11      559.46      554.22     47.79 o 
  -8   3  11     1037.66     1102.17     59.74 o 
  -7   3  11      940.65     1014.94     49.23 o 
  -6   3  11     1007.37      984.00     47.76 o 
  -5   3  11      883.69      839.85     59.89 o 
  -4   3  11      919.43      864.08     61.47 o 
  -3   3  11     1882.08     1654.13     91.71 o 
  -2   3  11     1433.77     1258.18     64.83 o 
  -1   3  11     2349.70     2384.67    104.97 o 
   0   3  11     1998.27     1971.53     65.46 o 
   1   3  11      638.31      674.47     49.41 o 
   2   3  11     1552.38     1511.01     61.55 o 
   3   3  11     1197.00     1282.75     56.25 o 
   4   3  11      812.49      747.97     56.14 o 
   5   3  11      853.71      835.72     52.32 o 
   6   3  11      493.10      489.38     58.03 o 
   7   3  11      722.35      712.04     46.85 o 
   8   3  11      617.40      639.18     43.65 o 
  -9   4  11      387.93      359.00     48.82 o 
  -8   4  11      415.52      392.64     34.58 o 
  -7   4  11      560.30      569.18     40.89 o 
  -6   4  11     1952.24     1869.54     99.33 o 
  -5   4  11     1980.24     1797.61     85.60 o 
  -4   4  11      740.55      681.20     53.75 o 
  -3   4  11      757.72      706.89     72.42 o 
  -2   4  11      931.23      711.40    118.48 o 
  -1   4  11     1595.54     1514.12    160.26 o 
   0   4  11     2640.83     2476.82    145.43 o 
   1   4  11     1709.18     1718.39    109.42 o 
   2   4  11      713.17      657.85     56.00 o 
   3   4  11      884.67      916.92     47.90 o 
   4   4  11     1557.92     1522.46     92.25 o 
   5   4  11     1089.03     1064.10     72.90 o 
   6   4  11      698.20      617.21     48.44 o 
  -5   5  11     1076.27     1077.12     85.04 o 
  -4   5  11     1247.11     1155.08     90.72 o 
  -3   5  11      938.17      841.18     58.18 o 
  -2   5  11      966.65      908.96     63.58 o 
  -1   5  11     1475.91     1398.40     92.55 o 
   0   5  11     1657.91     1255.90    277.76 o 
   1   5  11     1049.32      968.95    206.66 o 
   2   5  11      358.02      318.61     59.11 o 
 -12   0  12     1011.43     1012.92     96.79 o 
 -11   0  12     1998.60     1870.97    172.81 o 
 -10   0  12      955.81      781.51     98.02 o 
  -9   0  12      787.53      676.71     59.04 o 
  -8   0  12     3180.22     3288.90    220.15 o 
  -7   0  12     4560.28     4445.06    245.05 o 
  -6   0  12     5364.65     5459.38    222.52 o 
  -5   0  12     3858.89     3814.65    259.00 o 
  -4   0  12     1500.20     1454.42     73.46 o 
  -3   0  12     2907.76     2877.46    185.28 o 
  -2   0  12     8188.74     8349.50    398.85 o 
  -1   0  12     9276.25     8848.29    450.69 o 
   0   0  12     6924.20     6250.59    219.94 o 
   1   0  12     3534.10     3348.59    102.25 o 
   2   0  12     2106.26     2073.22    106.17 o 
   3   0  12     4780.48     4627.26    565.23 o 
   4   0  12     5389.48     5241.97    437.34 o 
   5   0  12     3580.50     3767.78    237.35 o 
   6   0  12     3520.26     3761.92    258.24 o 
   7   0  12     1063.38     1111.20     74.35 o 
   8   0  12     1185.41     1279.34    110.51 o 
   9   0  12     1953.85     2363.09    246.54 o 
 -12   1  12     1320.85     1221.72     80.81 o 
 -11   1  12     1525.44     1457.61     96.59 o 
 -10   1  12     1427.85     1478.06     79.31 o 
  -9   1  12     1551.21     1545.60     54.39 o 
  -8   1  12     1806.90     1767.51     69.59 o 
  -7   1  12     4121.98     4115.11    144.57 o 
  -6   1  12     6098.02     6305.66    289.93 o 
  -5   1  12     4843.34     4954.80    250.64 o 
  -4   1  12     3728.61     3912.92     74.01 o 
  -3   1  12     4303.69     4403.57    134.56 o 
  -2   1  12     7927.14     7379.75    360.86 o 
  -1   1  12     7230.08     6866.57    305.20 o 
   0   1  12     4362.81     3919.47     93.62 o 
   1   1  12     3285.71     3091.17     90.09 o 
   2   1  12     3108.48     3006.32     73.18 o 
   3   1  12     5731.38     5976.13    140.51 o 
   4   1  12     5526.75     5784.97    182.89 o 
   5   1  12     2093.63     2202.23     86.82 o 
   6   1  12     1115.31     1115.23     54.23 o 
   7   1  12      920.04      911.79     47.17 o 
   8   1  12     1074.88     1069.47     73.00 o 
   9   1  12     1241.19     1487.49     98.01 o 
 -11   2  12      795.95      872.69    106.82 o 
 -10   2  12     1187.22     1286.77     69.36 o 
  -9   2  12     1860.83     1913.46     97.22 o 
  -8   2  12     2419.96     2498.11     92.94 o 
  -7   2  12     1975.56     2018.18    137.35 o 
  -6   2  12     2140.65     2223.54    123.73 o 
  -5   2  12     3935.36     4166.74    201.77 o 
  -4   2  12     1968.06     1869.93    146.05 o 
  -3   2  12     4048.21     3764.90     76.87 o 
  -2   2  12     7373.42     7291.05    145.92 o 
  -1   2  12     2305.81     2292.15     85.74 o 
   0   2  12     4805.76     4847.74    114.78 o 
   1   2  12     3745.02     3726.71    163.13 o 
   2   2  12     1663.35     1592.95     95.08 o 
   3   2  12     4433.02     4283.60    164.68 o 
   4   2  12     1815.41     1679.35     86.30 o 
   5   2  12     1129.33     1049.85     54.30 o 
   6   2  12     2176.41     2233.65     95.23 o 
   7   2  12     1248.57     1313.19     71.80 o 
   8   2  12      920.14      934.00     60.71 o 
   9   2  12      470.88      430.15     21.65 o 
 -10   3  12      880.67      944.22     73.75 o 
  -9   3  12      871.25      915.54     62.82 o 
  -8   3  12      647.07      693.19     69.88 o 
  -7   3  12      680.05      677.52     53.71 o 
  -6   3  12      850.43      840.09     47.15 o 
  -5   3  12     1930.54     1852.01     74.49 o 
  -4   3  12     2655.57     2628.99    102.07 o 
  -3   3  12     1538.40     1451.49     81.03 o 
  -2   3  12     1042.14      945.58     79.69 o 
  -1   3  12     1063.43      989.32     70.29 o 
   0   3  12     1621.07     1537.94     61.99 o 
   1   3  12     2974.77     2976.16    115.81 o 
   2   3  12     2887.46     2983.08    118.64 o 
   3   3  12     1019.22     1040.16     43.56 o 
   4   3  12      521.51      485.66     44.30 o 
   5   3  12      827.55      813.14     48.94 o 
   6   3  12     1293.14     1381.46     94.13 o 
   7   3  12     1688.71     1731.97     92.26 o 
  -8   4  12      418.03      449.36     60.60 o 
  -7   4  12      122.56      105.57     21.92 o 
  -6   4  12      725.22      625.73     41.09 o 
  -5   4  12     1392.07     1355.49     90.60 o 
  -4   4  12     1200.26     1171.38     71.62 o 
  -3   4  12     1260.99     1083.83     66.41 o 
  -2   4  12      379.39      414.87     59.22 o 
  -1   4  12      364.22      308.82     54.11 o 
   0   4  12      771.50      728.71     47.01 o 
   1   4  12     1091.11     1110.59     55.85 o 
   2   4  12     1263.98     1334.03     73.82 o 
   3   4  12      766.85      715.57     47.89 o 
   4   4  12      284.35      261.34     45.71 o 
   5   4  12       71.80       51.65     13.39 o 
  -3   5  12      526.88      439.35     39.06 o 
  -2   5  12      290.42      199.53     37.48 o 
  -1   5  12      275.93      354.15     44.28 o 
   0   5  12      210.70      207.79     34.06 o 
   1   5  12      210.12       75.85     19.27 o 
 -12   1  13       18.40       61.63     16.91 o 
 -11   1  13      160.98      154.37     20.91 o 
 -10   1  13      275.29      231.49     23.96 o 
  -9   1  13        7.97       22.81     10.51 o 
  -8   1  13       22.44       48.29      7.53 o 
  -7   1  13       62.01       54.43      7.03 o 
  -6   1  13      433.69      428.41     27.33 o 
  -5   1  13      965.47      967.59     58.15 o 
  -4   1  13        8.73       46.09      8.94 o 
  -3   1  13      103.18      103.99     16.30 o 
  -2   1  13      142.85      115.68     18.54 o 
  -1   1  13      430.44      371.71     24.76 o 
   0   1  13     1723.45     1466.80     64.16 o 
   1   1  13      344.35      300.64     33.22 o 
   2   1  13       51.68       42.64     21.78 o 
   3   1  13      482.50      370.59     46.87 o 
   4   1  13       10.35       21.64     15.37 o 
   5   1  13      930.89      895.84     68.74 o 
   6   1  13      440.43      428.43     45.57 o 
   7   1  13      336.17      388.38     38.47 o 
   8   1  13        6.67       13.84     11.69 o 
   9   1  13       47.61       26.16     11.93 o 
 -11   2  13      423.90      435.73     56.66 o 
 -10   2  13      356.57      362.90     99.16 o 
  -9   2  13      135.32      125.74     12.59 o 
  -8   2  13      301.18      269.23     24.19 o 
  -7   2  13      193.28      172.42     14.20 o 
  -6   2  13      591.14      572.08     79.24 o 
  -5   2  13     1789.82     1631.43     98.15 o 
  -4   2  13     1168.87     1062.60     84.63 o 
  -3   2  13     1258.08     1191.96     61.45 o 
  -2   2  13      515.39      513.64     27.89 o 
  -1   2  13      191.36      176.37     14.01 o 
   0   2  13     1141.98      981.44     59.50 o 
   1   2  13     1837.28     1900.76     73.78 o 
   2   2  13     1213.46     1123.71     79.23 o 
   3   2  13      229.13      229.48     22.98 o 
   4   2  13      141.58      118.99     19.49 o 
   5   2  13      388.55      383.35     36.77 o 
   6   2  13      586.52      599.68     55.50 o 
   7   2  13      632.66      695.72     49.59 o 
   8   2  13       12.87       34.82     10.75 o 
 -10   3  13      413.12      377.09     39.69 o 
  -9   3  13      569.49      493.87     31.60 o 
  -8   3  13      488.97      497.49     56.29 o 
  -7   3  13      499.53      504.00     55.04 o 
  -6   3  13      663.95      617.33     51.14 o 
  -5   3  13      759.33      734.32     55.30 o 
  -4   3  13     1060.23      906.97     55.17 o 
  -3   3  13     1021.23      971.86     87.11 o 
  -2   3  13      869.27      777.63     39.95 o 
  -1   3  13      975.45      985.92     47.85 o 
   0   3  13     1220.41     1191.91     54.79 o 
   1   3  13     1361.74     1411.65     72.95 o 
   2   3  13      881.46      910.11     52.15 o 
   3   3  13      568.92      516.56     44.85 o 
   4   3  13      439.94      405.80     33.86 o 
   5   3  13      569.31      555.67     45.16 o 
   6   3  13      731.54      718.46     67.92 o 
   7   3  13      428.43      406.68     37.12 o 
  -7   4  13      784.39      872.43     74.04 o 
  -6   4  13      591.06      523.84     42.01 o 
  -5   4  13      742.26      673.79     53.42 o 
  -4   4  13     1122.17      999.36     68.23 o 
  -3   4  13     1172.18     1032.19     69.90 o 
  -2   4  13     1238.00     1178.38     79.63 o 
  -1   4  13      845.44      752.32     58.94 o 
   0   4  13      419.68      383.93     29.49 o 
   1   4  13      829.86      806.06     46.81 o 
   2   4  13     1103.82     1036.69     65.18 o 
   3   4  13      890.26      861.95     52.94 o 
   4   4  13      855.93      820.45    121.96 o 
 -11   0  14      347.97      347.11     42.50 o 
 -10   0  14     1246.15     1325.80    124.33 o 
  -9   0  14     3590.12     3588.94    430.61 o 
  -8   0  14     2760.48     2914.51    172.46 o 
  -7   0  14     2777.59     2965.45    202.90 o 
  -6   0  14     1998.11     2083.75    122.48 o 
  -5   0  14     1599.50     1811.55     91.51 o 
  -4   0  14     4350.01     4966.62    380.72 o 
  -3   0  14     5840.89     6699.56    361.54 o 
  -2   0  14     3486.94     3943.31    177.60 o 
  -1   0  14     2297.48     2269.56     67.96 o 
   0   0  14     3266.49     3118.27    144.48 o 
   1   0  14     3287.22     3006.81    478.35 o 
   2   0  14     3774.60     3714.70    371.88 o 
   3   0  14     3385.84     3635.92    244.08 o 
   4   0  14     1186.05     1198.48    100.92 o 
   5   0  14     1015.85     1172.00     77.43 o 
   6   0  14     1446.08     1458.84    124.15 o 
   7   0  14     1549.90     1787.39    166.82 o 
   8   0  14     1512.83     1700.28    158.64 o 
 -11   1  14      602.28      792.79     75.98 o 
 -10   1  14     1656.43     1716.90    112.52 o 
  -9   1  14     1940.08     2031.03    118.29 o 
  -8   1  14     2188.10     2365.96    201.76 o 
  -7   1  14     1901.14     2050.86    133.53 o 
  -6   1  14      862.57      876.71     61.71 o 
  -5   1  14     3337.44     3730.83    187.02 o 
  -4   1  14     7478.96     8746.26    272.98 o 
  -3   1  14     4177.73     4518.39    192.12 o 
  -2   1  14     4248.57     4589.78    157.57 o 
  -1   1  14     2668.20     2764.60     87.66 o 
   0   1  14     1763.03     1760.18     82.05 o 
   1   1  14     5205.34     5114.62    161.53 o 
   2   1  14     4192.03     4104.73    165.41 o 
   3   1  14     2747.41     2842.46    155.23 o 
   4   1  14     2958.63     2930.26    116.27 o 
   5   1  14     1328.62     1395.67     78.91 o 
   6   1  14     1115.43     1281.48     78.39 o 
   7   1  14     1235.57     1361.27    103.30 o 
   8   1  14      996.91     1123.01     89.21 o 
 -10   2  14      515.47      605.54     50.59 o 
  -9   2  14      818.83      890.99    112.27 o 
  -8   2  14     1530.40     1592.37    156.01 o 
  -7   2  14     1956.38     1933.25    178.41 o 
  -6   2  14     2090.00     2233.15    170.02 o 
  -5   2  14     1844.82     1937.39    167.63 o 
  -4   2  14     2927.58     2913.91    163.82 o 
  -3   2  14     1596.93     1537.28     57.72 o 
  -2   2  14     1871.35     1842.08     75.65 o 
  -1   2  14     4429.14     4369.70    167.37 o 
   0   2  14     2250.25     2212.89     86.96 o 
   1   2  14     3151.48     3146.28    121.92 o 
   2   2  14     2825.53     2706.70    107.67 o 
   3   2  14      718.28      665.70     40.20 o 
   4   2  14     1895.19     1681.39    123.53 o 
   5   2  14     1889.46     1863.90    100.10 o 
   6   2  14      802.75      826.08     52.79 o 
   7   2  14      866.20      867.12     48.68 o 
  -9   3  14      282.97      280.30     35.97 o 
  -8   3  14      562.76      609.17     52.33 o 
  -7   3  14     1353.66     1428.82    152.52 o 
  -6   3  14     1791.77     1854.99    135.02 o 
  -5   3  14     1406.82     1270.38     68.38 o 
  -4   3  14      638.87      616.58     63.12 o 
  -3   3  14      604.14      552.51     40.71 o 
  -2   3  14     1295.15     1216.36     71.14 o 
  -1   3  14     1840.43     1815.52    109.78 o 
   0   3  14     2094.87     2129.85     74.68 o 
   1   3  14     1147.52     1088.73     51.59 o 
   2   3  14      222.91      224.79     25.02 o 
   3   3  14      486.28      419.19     35.14 o 
   4   3  14     1276.69     1158.28    131.40 o 
   5   3  14      992.11      920.40     99.08 o 
   6   3  14      839.82      864.37     57.80 o 
  -6   4  14      464.76      469.21     41.06 o 
  -5   4  14      768.32      688.93     50.05 o 
  -4   4  14      663.56      594.66     47.93 o 
  -3   4  14      499.29      437.94     53.72 o 
  -2   4  14      515.45      542.84     74.83 o 
  -1   4  14      872.59      758.98     94.15 o 
   0   4  14     1267.92     1193.04     90.29 o 
   1   4  14      338.49      263.41     32.86 o 
   2   4  14      292.59      318.35     25.11 o 
   3   4  14      367.24      304.08     38.57 o 
 -11   1  15       72.91       58.39     14.78 o 
 -10   1  15       16.81       17.77     21.56 o 
  -8   1  15      143.57      177.16     31.68 o 
  -7   1  15      463.40      505.86     49.98 o 
  -6   1  15      133.90      156.54     16.15 o 
  -5   1  15      251.67      243.81     29.34 o 
  -4   1  15      106.57      101.06     10.59 o 
  -3   1  15       34.47       53.76      7.47 o 
  -2   1  15      553.08      546.14     34.13 o 
  -1   1  15      419.03      388.29     29.04 o 
   0   1  15       40.05       50.39     14.57 o 
   1   1  15       94.75       65.37     10.33 o 
   2   1  15        7.20       15.42      5.30 o 
   3   1  15       56.54       50.18      7.34 o 
   4   1  15      262.76      261.56     29.90 o 
   5   1  15      155.19      171.51     20.44 o 
   6   1  15       17.48       32.47     22.13 o 
   7   1  15       32.18       60.00     17.69 o 
 -10   2  15       99.13       75.91     28.95 o 
  -9   2  15      122.67      113.53     16.89 o 
  -8   2  15      154.00      158.51     36.70 o 
  -7   2  15      580.60      604.31     98.41 o 
  -6   2  15      453.41      404.16     43.89 o 
  -5   2  15       94.37       68.53     25.91 o 
  -4   2  15      121.41      112.45     18.91 o 
  -3   2  15      806.77      737.80     45.68 o 
  -2   2  15     1490.71     1413.05     57.77 o 
  -1   2  15     1019.67      991.20     48.19 o 
   0   2  15      366.12      313.21     18.51 o 
   1   2  15       24.28       31.59      7.55 o 
   2   2  15      208.83      196.35     15.32 o 
   3   2  15     1769.42     1681.92     73.59 o 
   4   2  15      994.63      874.56     48.06 o 
   5   2  15      395.92      398.96     38.04 o 
   6   2  15       34.58       40.92      9.19 o 
  -8   3  15      522.21      489.21     74.80 o 
  -7   3  15      832.38      782.29    191.51 o 
  -6   3  15      804.46      822.24     78.40 o 
  -5   3  15      458.15      393.44     36.24 o 
  -4   3  15      228.33      233.31     30.97 o 
  -3   3  15      541.90      539.76     49.18 o 
  -2   3  15      596.11      547.86     50.52 o 
  -1   3  15     1285.63     1163.90     70.40 o 
   0   3  15     1340.97     1339.55     65.31 o 
   1   3  15      252.76      217.82     19.72 o 
   2   3  15      402.90      380.34     29.45 o 
   3   3  15      473.82      441.02     41.59 o 
   4   3  15      444.08      384.23     30.02 o 
   5   3  15      596.19      585.14     81.98 o 
  -5   4  15     1426.74     1387.44    107.76 o 
  -4   4  15      981.09      887.89     70.49 o 
  -3   4  15      580.61      547.60     43.69 o 
  -2   4  15      581.14      513.63     77.83 o 
  -1   4  15      769.18      694.28     62.31 o 
   0   4  15      907.48      853.61     59.44 o 
   1   4  15      689.41      685.18     56.91 o 
   2   4  15      632.29      595.45     33.99 o 
 -10   0  16      973.34     1033.07     97.14 o 
  -9   0  16      700.57      651.73     71.97 o 
  -8   0  16      579.14      539.19     68.81 o 
  -7   0  16     2588.67     3050.28    220.23 o 
  -6   0  16     6534.75     8240.15   1137.33 o 
  -5   0  16     3169.24     3916.69    265.46 o 
  -4   0  16     2095.55     2583.01    228.28 o 
  -3   0  16      944.17     1103.59     63.71 o 
  -2   0  16     1120.80     1279.26    109.66 o 
  -1   0  16     5628.12     5456.65    840.02 o 
   0   0  16     4642.61     5029.30    339.46 o 
   1   0  16     3373.32     3780.40    257.63 o 
   2   0  16     1572.08     1807.80    111.92 o 
   3   0  16      427.26      481.47     71.27 o 
   4   0  16     1221.08     1352.37    117.82 o 
   5   0  16     1391.27     1384.66    131.10 o 
   6   0  16     1906.67     2232.16    451.73 o 
   7   0  16     1067.60     1234.73     79.54 o 
 -10   1  16      865.47      976.31     77.04 o 
  -9   1  16     1208.04     1252.64     93.55 o 
  -8   1  16      998.04     1184.70     79.04 o 
  -7   1  16      831.55      916.41     74.61 o 
  -6   1  16     2399.33     2824.51    156.44 o 
  -5   1  16     1953.53     2306.97     79.23 o 
  -4   1  16     2012.15     2476.35     98.13 o 
  -3   1  16     3322.17     3569.71    292.95 o 
  -2   1  16     1770.03     1924.23    109.26 o 
  -1   1  16     2267.98     2320.32    141.73 o 
   0   1  16     2953.79     2984.08    175.86 o 
   1   1  16     1896.91     1992.74    116.11 o 
   2   1  16     2147.34     2120.25    175.47 o 
   3   1  16     1602.31     1626.37    119.84 o 
   4   1  16     1009.45     1124.80     69.32 o 
   5   1  16     1516.18     1594.63    119.35 o 
   6   1  16     1719.67     1936.14    125.28 o 
  -9   2  16      897.70      889.51    175.58 o 
  -8   2  16      978.87      996.22    154.24 o 
  -7   2  16     1271.22     1234.19    135.98 o 
  -6   2  16      925.21      912.67    137.55 o 
  -5   2  16     1087.93     1183.34     99.07 o 
  -4   2  16     1613.18     1841.11     99.65 o 
  -3   2  16     2153.22     2279.45    118.11 o 
  -2   2  16     2150.46     2187.24     93.43 o 
  -1   2  16     1325.38     1294.35     56.51 o 
   0   2  16      929.88      901.51     41.06 o 
   1   2  16     1172.92     1171.50     69.09 o 
   2   2  16     2244.97     2175.08    113.90 o 
   3   2  16     1805.34     1715.59    135.22 o 
   4   2  16      946.53      903.26    129.00 o 
   5   2  16      640.52      613.18     48.85 o 
  -7   3  16      920.18      939.94    160.53 o 
  -6   3  16      916.02      965.76    139.33 o 
  -5   3  16      569.53      530.54     57.86 o 
  -4   3  16      704.81      674.47     58.76 o 
  -3   3  16     1580.24     1599.68    105.43 o 
  -2   3  16     1601.49     1507.49     99.22 o 
  -1   3  16     1001.37      932.60     64.29 o 
   0   3  16      723.89      650.52     57.75 o 
   1   3  16      318.25      293.00     28.39 o 
   2   3  16      863.84      890.80     55.99 o 
   3   3  16     1468.83     1389.55     74.75 o 
   4   3  16      433.69      429.28     45.97 o 
  -2   4  16      575.89      583.36     48.57 o 
  -9   1  17      145.81      140.74     23.21 o 
  -8   1  17      161.25      187.20     53.41 o 
  -7   1  17       51.37       63.76     10.63 o 
  -6   1  17       33.75       38.12     10.43 o 
  -5   1  17       47.97       36.86      7.01 o 
  -4   1  17      367.69      397.59     42.18 o 
  -3   1  17      528.36      604.08     63.75 o 
  -2   1  17       21.44       39.57     18.74 o 
  -1   1  17       28.70       46.54      9.63 o 
   0   1  17      101.51      106.76     11.96 o 
   1   1  17      183.01      167.17     20.66 o 
   2   1  17      464.35      459.92     43.52 o 
   3   1  17       80.74       82.35     22.88 o 
   4   1  17       10.72       46.90     25.87 o 
   5   1  17        6.06       25.62     13.33 o 
  -8   2  17      260.37      279.15    100.75 o 
  -7   2  17       25.92       39.95     16.37 o 
  -6   2  17       13.65       39.31     17.38 o 
  -5   2  17      223.50      249.20     25.60 o 
  -4   2  17      623.46      742.68    103.43 o 
  -3   2  17      619.48      668.29     59.97 o 
  -2   2  17      365.04      417.56     40.65 o 
  -1   2  17       25.17       37.42     26.57 o 
   0   2  17       52.71       39.93      9.52 o 
   1   2  17      510.55      454.71     34.07 o 
   2   2  17      486.54      444.86     40.36 o 
   3   2  17      318.23      348.80     41.62 o 
   4   2  17      102.99       81.77     17.51 o 
  -6   3  17      355.41      384.78     54.77 o 
  -5   3  17      505.79      426.21     77.91 o 
  -4   3  17      606.70      617.37     70.87 o 
  -3   3  17      529.49      512.47     40.46 o 
  -2   3  17      588.45      551.16     50.21 o 
  -1   3  17       76.68       72.90     16.54 o 
   0   3  17      412.75      410.10     33.94 o 
   1   3  17     1081.44     1020.51    101.80 o 
   2   3  17      420.50      443.39     31.93 o 
  -9   0  18      501.53      543.85     41.44 o 
  -8   0  18     1690.58     1999.44    180.20 o 
  -7   0  18      914.91     1100.73    116.67 o 
  -6   0  18     1431.31     1749.20    160.84 o 
  -5   0  18     3298.91     4193.06    486.13 o 
  -4   0  18      759.88     1036.58     87.72 o 
  -3   0  18     1824.89     1864.02    151.96 o 
  -2   0  18     3098.04     3450.09    400.43 o 
  -1   0  18     1281.05     1556.24    129.43 o 
   0   0  18     2502.61     2580.07    210.20 o 
   1   0  18     1448.35     1634.81    153.19 o 
   2   0  18      680.46      757.31     74.61 o 
   3   0  18     1957.80     2276.86    236.78 o 
   4   0  18     2413.37     3242.88    654.81 o 
  -8   1  18     1350.78     1582.85    152.48 o 
  -7   1  18     1230.84     1384.38    119.88 o 
  -6   1  18      866.77     1240.98    131.45 o 
  -5   1  18      815.98      985.11     93.80 o 
  -4   1  18     1187.96     1468.67    193.35 o 
  -3   1  18     1925.50     2340.57    135.41 o 
  -2   1  18     1981.15     2365.59    136.57 o 
  -1   1  18     1949.81     2079.00    146.22 o 
   0   1  18     1153.34     1322.60    195.38 o 
   1   1  18      613.25      618.90     69.77 o 
   2   1  18     1117.61     1328.13    219.79 o 
   3   1  18     1198.57     1313.44    163.09 o 
   4   1  18     1273.54     1402.00    109.02 o 
  -7   2  18      819.84      945.87    106.38 o 
  -6   2  18      913.51     1121.23    105.15 o 
  -5   2  18     1152.73     1279.46    129.39 o 
  -4   2  18     1272.19     1448.79    171.36 o 
  -3   2  18      789.08      761.57     59.23 o 
  -2   2  18      813.44      878.62     67.43 o 
  -1   2  18     1161.36     1108.42    125.78 o 
   0   2  18     1161.44     1269.58     94.92 o 
   1   2  18     1189.87     1168.21    178.50 o 
   2   2  18      671.66      759.09    134.31 o 
   3   2  18      627.01      594.79    150.11 o 
  -4   3  18      833.16      801.74     85.79 o 
  -3   3  18      370.38      313.80     47.60 o 
  -2   3  18      349.50      364.40     40.89 o 
  -1   3  18      663.08      582.94     49.27 o 
  -7   1  19      215.83      229.65     50.68 o 
  -6   1  19      266.95      287.81     35.55 o 
  -5   1  19      181.41      194.81     25.87 o 
  -4   1  19       50.83       35.11     14.25 o 
  -3   1  19       82.79       97.08     21.47 o 
  -2   1  19       20.39       20.68     16.19 o 
  -1   1  19      360.18      360.13     60.01 o 
   0   1  19      306.45      343.81     40.14 o 
   1   1  19      122.49      102.50     15.11 o 
   2   1  19        9.80       32.16     13.90 o 
  -5   2  19      306.34      457.18     54.90 o 
  -4   2  19      168.65      173.37     35.81 o 
  -3   2  19       30.48       20.75      9.61 o 
  -2   2  19      133.42      138.81     36.56 o 
  -1   2  19      325.07      318.64     36.32 o 
   0   2  19      334.07      329.95     72.68 o 
   1   2  19      287.62      320.45     32.91 o 
  -1   0  20      653.11      708.04     68.54 o 
   0   0  20      821.62      984.85    110.16 o 
   1   0  20     1507.59     1663.32    180.90 o 
  -5   1  20      786.60     1051.63     67.57 o 
  -2   1  20     1230.74     1579.56    171.75 o 
  -1   1  20      723.43      877.59    100.31 o 
   0   1  20      589.15      770.51     89.13 o 
                                                 
